# Supplementary material for: Diaqua­bis­(1,10-phenanthroline)nickel(II) tetra­kis­(cyanido-κC)nickelate(II) tetra­hydro­furan solvate monohydrate
Source: Acta Crystallogr Sect E Struct Rep Online. 2010 Sep 18;66(Pt 10):m1285. doi: 10.1107/S1600536810036974 (PMC2983352; doi:10.1107/S1600536810036974)
Supplement: Supplementary file 1 [file e-66-m1285-sup1.cif]

##############################################################################
###                                                                        ###
###        Electronic paper (Acta Crystallographica Section E)             ###
###                                                                        ###
##############################################################################
#                                                                            #
# This CIF contains the data in a paper accepted for publication in Acta     #
# Crystallographica Section E. It conforms to the requirements of Notes      #
# for Authors for Section E, and has been peer reviewed under the auspices   #
# of the IUCr Commission on Journals.                                        #
#                                                                            #
# Full details of the Crystallographic Information File format               #
# are given in the paper "The Crystallographic Information File (CIF):       #
# a New Standard Archive File for Crystallography" by S. R. Hall, F. H.      #
# Allen and I. D. Brown [Acta Cryst. (1991), A47, 655-685].                  #
#                                                                            #
# The current version of the core CIF dictionary is obtainable from          #
# ftp://ftp.iucr.org/pub/cif_core.dic. The current version number is 2.4.    #
#                                                                            #
# Software is freely available for graphical display of the structure(s) in  #
# this CIF.  For information consult the CIF home page http://www.iucr.org/  #
# cif/home.html                                                              #
#                                                                            #
# This file may be used for bona fide research purposes within the           #
# scientific community so long as proper attribution is given to the journal # 
# article from which it was obtained.                                        #
#                                                                            #
##############################################################################
                                             
data_I
_audit_creation_method     SHELXL-97
_chemical_name_systematic
;
Diaquabis(1,10-phenanthroline)nickel(II)
tetrakis(cyanido-\k<i>C</i>)nickelate(II)
tetrahydrofuran solvate monohydrate
;
_chemical_name_common     ?
_chemical_formula_moiety     'C24 H20 N4 Ni O2 2+, C4 N4 Ni 2-, C4 H8 O, H2 O'
_chemical_formula_sum     'C32 H30 N8 Ni2 O4'
_chemical_formula_iupac
                          '[Ni (C12 H8 N2)2 (H2 O)2] [Ni (C N)4], C4 H8 O, H2 O'
_chemical_formula_weight     708.06
_chemical_melting_point     ?
_symmetry_cell_setting     monoclinic
_symmetry_space_group_name_H-M     'P 21/n'
_symmetry_space_group_name_Hall     '-P 2yn'
loop_
    _symmetry_equiv_pos_as_xyz
    'x, y, z'
    '-x+1/2, y+1/2, -z+1/2'
    '-x, -y, -z'
    'x-1/2, -y-1/2, z-1/2'
_cell_length_a     11.4623(3)
_cell_length_b     14.3184(4)
_cell_length_c     19.2329(4)
_cell_angle_alpha     90.00
_cell_angle_beta     91.189(2)
_cell_angle_gamma     90.00
_cell_volume     3155.86(14)
_cell_formula_units_Z     4
_cell_measurement_reflns_used     4500
_cell_measurement_theta_min     1.25
_cell_measurement_theta_max     28.00
_cell_measurement_temperature     296(2)
_exptl_crystal_description     block
_exptl_crystal_colour     green
_exptl_crystal_size_max     0.25
_exptl_crystal_size_mid     0.23
_exptl_crystal_size_min     0.18
_exptl_crystal_density_diffrn     1.490
_exptl_crystal_density_meas     ?
_exptl_crystal_density_method     'not measured'
_exptl_crystal_F_000     1464
_exptl_absorpt_coefficient_mu     1.244
_exptl_absorpt_correction_type     multi-scan
_exptl_absorpt_process_details     '(SADABS; Sheldrick, 1996)'
_exptl_absorpt_correction_T_min     0.7462
_exptl_absorpt_correction_T_max     0.8071
_exptl_special_details
;
;
_diffrn_ambient_temperature     296(2)
_diffrn_radiation_type     MoK\a
_diffrn_radiation_wavelength     0.71073
_diffrn_radiation_source     'fine-focus sealed tube'
_diffrn_radiation_monochromator     graphite
_diffrn_measurement_device_type     'Bruker APEXII CCD area-detector'
_diffrn_measurement_method     '\f and \w scan'
_diffrn_detector_area_resol_mean     ?
_diffrn_reflns_number     29619
_diffrn_reflns_av_R_equivalents     0.0983
_diffrn_reflns_av_sigmaI/netI     0.0725
_diffrn_reflns_theta_min     1.77
_diffrn_reflns_theta_max     26.00
_diffrn_reflns_theta_full     26.00
_diffrn_measured_fraction_theta_max     0.999
_diffrn_measured_fraction_theta_full     0.999
_diffrn_reflns_limit_h_min     -14
_diffrn_reflns_limit_h_max     13
_diffrn_reflns_limit_k_min     -17
_diffrn_reflns_limit_k_max     15
_diffrn_reflns_limit_l_min     -23
_diffrn_reflns_limit_l_max     23
_diffrn_standards_number     ?
_diffrn_standards_interval_count     ?
_diffrn_standards_interval_time     ?
_refine_special_details
;
 Refinement of F^2^ against ALL reflections.  The weighted R-factor wR and
 goodness of fit S are based on F^2^, conventional R-factors R are based
 on F, with F set to zero for negative F^2^. The threshold expression of
 F^2^ > 2sigma(F^2^) is used only for calculating R-factors(gt) etc. and is
 not relevant to the choice of reflections for refinement.  R-factors based
 on F^2^ are statistically about twice as large as those based on F, and R-
 factors based on ALL data will be even larger.
;
_reflns_number_total     6199
_reflns_number_gt     3756
_reflns_threshold_expression     I>2sigma(I)
_refine_ls_structure_factor_coef     Fsqd
_refine_ls_matrix_type     full
_refine_ls_R_factor_all     0.0971
_refine_ls_R_factor_gt     0.0481
_refine_ls_wR_factor_gt     0.0985
_refine_ls_wR_factor_ref     0.1193
_refine_ls_goodness_of_fit_ref     1.017
_refine_ls_restrained_S_all     1.012
_refine_ls_number_reflns     6199
_refine_ls_number_parameters     436
_refine_ls_number_restraints     70
_refine_ls_hydrogen_treatment     constr
_refine_ls_weighting_scheme     calc
_refine_ls_weighting_details
         'calc w=1/[\s^2^(Fo^2^)+(0.0447P)^2^+1.0970P] where P=(Fo^2^+2Fc^2^)/3'
_atom_sites_solution_hydrogens     geom
_atom_sites_solution_primary     direct
_atom_sites_solution_secondary     difmap
_refine_ls_shift/su_max     0.001
_refine_ls_shift/su_mean     0.000
_refine_diff_density_max     0.362
_refine_diff_density_min     -0.391
_refine_ls_extinction_method     none
_refine_ls_extinction_coef     ?
loop_
    _atom_type_symbol
    _atom_type_description
    _atom_type_scat_dispersion_real
    _atom_type_scat_dispersion_imag
    _atom_type_scat_source
    'C' 'C' 0.0033 0.0016
                         'International Tables Vol C Tables 4.2.6.8 and 6.1.1.4'
    'H' 'H' 0.0000 0.0000
                         'International Tables Vol C Tables 4.2.6.8 and 6.1.1.4'
    'N' 'N' 0.0061 0.0033
                         'International Tables Vol C Tables 4.2.6.8 and 6.1.1.4'
    'O' 'O' 0.0106 0.0060
                         'International Tables Vol C Tables 4.2.6.8 and 6.1.1.4'
    'Ni' 'Ni' 0.3393 1.1124
                         'International Tables Vol C Tables 4.2.6.8 and 6.1.1.4'
_computing_data_collection     'APEX2 (Bruker, 2004)'
_computing_cell_refinement     'SAINT (Bruker, 2004)'
_computing_data_reduction     'SAINT (Bruker, 2004)'
_computing_structure_solution     'SHELXS97 (Sheldrick, 2008)'
_computing_structure_refinement     'SHELXL97 (Sheldrick, 2008)'
_computing_molecular_graphics     'XP in SHELXTL (Sheldrick, 2008)'
_computing_publication_material     'SHELXTL (Sheldrick, 2008)'
loop_
    _atom_site_type_symbol
    _atom_site_label
    _atom_site_fract_x
    _atom_site_fract_y
    _atom_site_fract_z
    _atom_site_U_iso_or_equiv
    _atom_site_adp_type
    _atom_site_calc_flag
    _atom_site_refinement_flags
    _atom_site_occupancy
    _atom_site_disorder_assembly
    _atom_site_disorder_group
    Ni Ni1 0.73838(4) 0.17737(3) 0.04274(2) 0.03482(15) Uani d . 1 . .
    Ni Ni2 0.48209(5) 0.20766(4) 0.79200(3) 0.04305(17) Uani d . 1 . .
    C C1 0.4836(4) 0.1426(3) 0.0908(2) 0.0572(12) Uani d . 1 . .
    H H1 0.4828 0.0911 0.0613 0.069 Uiso calc R 1 . .
    C C2 0.3846(4) 0.1617(4) 0.1285(3) 0.0663(14) Uani d . 1 . .
    H H2 0.3194 0.1232 0.1242 0.080 Uiso calc R 1 . .
    C C3 0.3831(4) 0.2367(4) 0.1717(2) 0.0600(13) Uani d . 1 . .
    H H3 0.3171 0.2498 0.1973 0.072 Uiso calc R 1 . .
    C C4 0.4824(4) 0.2947(3) 0.1775(2) 0.0462(11) Uani d . 1 . .
    C C5 0.4898(4) 0.3746(3) 0.2216(2) 0.0576(13) Uani d . 1 . .
    H H5 0.4256 0.3917 0.2475 0.069 Uiso calc R 1 . .
    C C6 0.5879(5) 0.4254(4) 0.2262(2) 0.0605(13) Uani d . 1 . .
    H H6 0.5898 0.4781 0.2546 0.073 Uiso calc R 1 . .
    C C7 0.6894(4) 0.4006(3) 0.1886(2) 0.0453(11) Uani d . 1 . .
    C C8 0.7965(4) 0.4469(3) 0.1947(2) 0.0558(12) Uani d . 1 . .
    H H8 0.8040 0.4991 0.2232 0.067 Uiso calc R 1 . .
    C C9 0.8898(4) 0.4154(3) 0.1589(2) 0.0576(12) Uani d . 1 . .
    H H9 0.9619 0.4447 0.1641 0.069 Uiso calc R 1 . .
    C C10 0.8768(4) 0.3390(3) 0.1145(2) 0.0449(10) Uani d . 1 . .
    H H10 0.9406 0.3194 0.0892 0.054 Uiso calc R 1 . .
    C C11 0.6845(3) 0.3236(3) 0.14461(19) 0.0374(9) Uani d . 1 . .
    C C12 0.5792(3) 0.2690(3) 0.13842(19) 0.0385(10) Uani d . 1 . .
    C C13 0.9954(4) 0.1386(3) 0.0009(2) 0.0487(11) Uani d . 1 . .
    H H13 0.9990 0.0966 0.0378 0.058 Uiso calc R 1 . .
    C C14 1.0949(4) 0.1500(3) -0.0389(2) 0.0572(12) Uani d . 1 . .
    H H14 1.1623 0.1163 -0.0286 0.069 Uiso calc R 1 . .
    C C15 1.0920(4) 0.2110(4) -0.0931(2) 0.0600(13) Uani d . 1 . .
    H H15 1.1574 0.2193 -0.1202 0.072 Uiso calc R 1 . .
    C C16 0.9890(4) 0.2616(3) -0.1077(2) 0.0491(11) Uani d . 1 . .
    C C17 0.9790(5) 0.3292(4) -0.1628(2) 0.0605(13) Uani d . 1 . .
    H H17 1.0429 0.3416 -0.1904 0.073 Uiso calc R 1 . .
    C C18 0.8782(5) 0.3746(3) -0.1747(2) 0.0590(13) Uani d . 1 . .
    H H18 0.8738 0.4185 -0.2103 0.071 Uiso calc R 1 . .
    C C19 0.7774(4) 0.3571(3) -0.1341(2) 0.0473(11) Uani d . 1 . .
    C C20 0.6690(5) 0.4007(3) -0.1461(2) 0.0621(13) Uani d . 1 . .
    H H20 0.6601 0.4448 -0.1813 0.074 Uiso calc R 1 . .
    C C21 0.5770(5) 0.3779(4) -0.1056(3) 0.0673(14) Uani d . 1 . .
    H H21 0.5043 0.4052 -0.1137 0.081 Uiso calc R 1 . .
    C C22 0.5928(4) 0.3134(3) -0.0518(2) 0.0520(12) Uani d . 1 . .
    H H22 0.5296 0.2993 -0.0242 0.062 Uiso calc R 1 . .
    C C23 0.7853(4) 0.2925(3) -0.07893(19) 0.0381(9) Uani d . 1 . .
    C C24 0.8938(3) 0.2446(3) -0.0653(2) 0.0373(10) Uani d . 1 . .
    C C29 0.4221(4) 0.1348(3) 0.8642(2) 0.0472(11) Uani d . 1 . .
    C C30 0.3446(4) 0.2780(3) 0.7844(2) 0.0446(10) Uani d . 1 . .
    C C31 0.5426(4) 0.2827(3) 0.7224(2) 0.0491(11) Uani d . 1 . .
    C C32 0.6215(4) 0.1392(4) 0.7953(2) 0.0558(12) Uani d . 1 . .
    N N1 0.7769(3) 0.2932(2) 0.10702(15) 0.0370(8) Uani d . 1 . .
    N N2 0.5797(3) 0.1947(2) 0.09474(16) 0.0420(8) Uani d . 1 . .
    N N3 0.8970(3) 0.1838(2) -0.01070(15) 0.0364(8) Uani d . 1 . .
    N N4 0.6931(3) 0.2713(2) -0.03846(17) 0.0402(8) Uani d . 1 . .
    N N5 0.3878(3) 0.0904(3) 0.9091(2) 0.0645(11) Uani d . 1 . .
    N N6 0.2622(4) 0.3222(3) 0.7757(2) 0.0596(10) Uani d . 1 . .
    N N7 0.5781(4) 0.3302(3) 0.6793(2) 0.0723(13) Uani d . 1 . .
    N N8 0.7067(4) 0.0987(4) 0.7970(3) 0.0916(16) Uani d . 1 . .
    O O1 0.8002(3) 0.0868(2) 0.12306(16) 0.0744(10) Uani d . 1 . .
    H H1A 0.7713 0.1075 0.1634 0.112 Uiso d R 1 . .
    H H1B 0.7781 0.0298 0.1231 0.112 Uiso d R 1 . .
    O O2 0.6793(3) 0.0641(2) -0.01813(16) 0.0699(9) Uani d . 1 . .
    H H2B 0.6433 0.0173 -0.0162 0.105 Uiso d R 1 . .
    H H2A 0.7353 0.0480 -0.0414 0.105 Uiso d R 1 . .
    O O4 0.6238(3) 0.5037(2) 0.61803(16) 0.0754(10) Uani d . 1 . .
    H H4B 0.6104 0.4566 0.6421 0.113 Uiso d R 1 . .
    H H4A 0.6749 0.5274 0.6444 0.113 Uiso d R 1 . .
    C C25 0.158(5) 0.469(3) -0.007(2) 0.102(8) Uani d PDU 0.50 . .
    H H25A 0.1659 0.5367 -0.0027 0.122 Uiso calc PR 0.50 . .
    H H25B 0.0971 0.4568 -0.0411 0.122 Uiso calc PR 0.50 . .
    C C26 0.272(5) 0.429(4) -0.032(3) 0.105(6) Uani d PDU 0.50 . .
    H H26A 0.2602 0.3880 -0.0713 0.126 Uiso calc PR 0.50 . .
    H H26B 0.3279 0.4773 -0.0426 0.126 Uiso calc PR 0.50 . .
    C C27 0.304(6) 0.377(4) 0.033(3) 0.097(8) Uani d PDU 0.50 . .
    H H27A 0.3687 0.4085 0.0569 0.116 Uiso calc PR 0.50 . .
    H H27B 0.3302 0.3146 0.0211 0.116 Uiso calc PR 0.50 . .
    C C28 0.202(4) 0.370(4) 0.082(3) 0.099(7) Uani d PDU 0.50 . .
    H H28A 0.1682 0.3080 0.0806 0.119 Uiso calc PR 0.50 . .
    H H28B 0.2253 0.3853 0.1290 0.119 Uiso calc PR 0.50 . .
    O O3 0.125(2) 0.4346(14) 0.0555(12) 0.149(8) Uani d PDU 0.50 . .
    C C26' 0.264(5) 0.448(4) -0.024(3) 0.105(6) Uani d PDU 0.50 . .
    H H26C 0.2788 0.4398 -0.0731 0.126 Uiso calc PR 0.50 . .
    H H26D 0.3039 0.5038 -0.0079 0.126 Uiso calc PR 0.50 . .
    C C27' 0.304(6) 0.365(4) 0.016(3) 0.097(8) Uani d PDU 0.50 . .
    H H27C 0.3790 0.3749 0.0396 0.116 Uiso calc PR 0.50 . .
    H H27D 0.3072 0.3087 -0.0119 0.116 Uiso calc PR 0.50 . .
    C C28' 0.204(4) 0.363(4) 0.067(3) 0.099(7) Uani d PDU 0.50 . .
    H H28C 0.1959 0.3007 0.0862 0.119 Uiso calc PR 0.50 . .
    H H28D 0.2195 0.4061 0.1047 0.119 Uiso calc PR 0.50 . .
    C C25' 0.134(5) 0.457(3) -0.013(2) 0.102(8) Uani d PDU 0.50 . .
    H H25C 0.1159 0.5176 0.0071 0.122 Uiso calc PR 0.50 . .
    H H25D 0.0909 0.4506 -0.0565 0.122 Uiso calc PR 0.50 . .
    O O3' 0.1045(16) 0.3878(11) 0.0316(9) 0.097(5) Uani d PDU 0.50 . .
loop_
    _atom_site_aniso_label
    _atom_site_aniso_U_11
    _atom_site_aniso_U_22
    _atom_site_aniso_U_33
    _atom_site_aniso_U_12
    _atom_site_aniso_U_13
    _atom_site_aniso_U_23
    Ni1 0.0352(3) 0.0362(3) 0.0333(3) -0.0028(2) 0.0057(2) -0.0022(2)
    Ni2 0.0407(3) 0.0463(4) 0.0423(3) -0.0016(3) 0.0050(2) 0.0095(2)
    C1 0.050(3) 0.065(3) 0.057(3) -0.013(2) 0.010(2) -0.008(2)
    C2 0.043(3) 0.085(4) 0.071(3) -0.016(3) 0.015(3) -0.002(3)
    C3 0.040(3) 0.086(4) 0.054(3) 0.002(3) 0.015(2) 0.000(3)
    C4 0.045(3) 0.058(3) 0.037(2) 0.009(2) 0.0071(19) 0.003(2)
    C5 0.053(3) 0.064(3) 0.056(3) 0.018(3) 0.013(2) -0.010(2)
    C6 0.070(4) 0.059(3) 0.053(3) 0.014(3) 0.007(3) -0.014(2)
    C7 0.056(3) 0.040(3) 0.040(2) 0.001(2) -0.002(2) -0.0076(19)
    C8 0.072(4) 0.042(3) 0.053(3) -0.003(3) -0.003(3) -0.015(2)
    C9 0.055(3) 0.050(3) 0.068(3) -0.011(2) -0.009(3) -0.002(2)
    C10 0.041(3) 0.046(3) 0.048(2) -0.008(2) 0.002(2) -0.006(2)
    C11 0.040(2) 0.036(2) 0.036(2) 0.0040(19) 0.0036(18) -0.0009(18)
    C12 0.036(2) 0.046(3) 0.033(2) 0.0026(19) 0.0032(18) -0.0014(19)
    C13 0.049(3) 0.052(3) 0.045(2) 0.007(2) 0.002(2) -0.001(2)
    C14 0.039(3) 0.066(3) 0.066(3) 0.010(2) 0.007(2) -0.005(3)
    C15 0.043(3) 0.078(4) 0.060(3) -0.001(3) 0.025(2) -0.005(3)
    C16 0.046(3) 0.052(3) 0.049(3) -0.005(2) 0.012(2) -0.004(2)
    C17 0.066(3) 0.068(3) 0.048(3) -0.017(3) 0.017(2) 0.004(3)
    C18 0.077(4) 0.062(3) 0.039(2) -0.007(3) 0.007(2) 0.010(2)
    C19 0.056(3) 0.045(3) 0.041(2) -0.006(2) -0.001(2) 0.000(2)
    C20 0.076(4) 0.056(3) 0.054(3) 0.005(3) -0.011(3) 0.014(2)
    C21 0.055(3) 0.074(4) 0.072(3) 0.009(3) -0.019(3) 0.002(3)
    C22 0.036(3) 0.064(3) 0.056(3) 0.006(2) -0.001(2) -0.001(2)
    C23 0.043(2) 0.037(2) 0.034(2) -0.0033(19) 0.0004(18) -0.0006(18)
    C24 0.036(2) 0.037(2) 0.039(2) -0.0033(18) 0.0063(18) -0.0044(18)
    C29 0.044(3) 0.046(3) 0.052(3) -0.004(2) -0.002(2) 0.004(2)
    C30 0.051(3) 0.049(3) 0.035(2) -0.005(2) 0.004(2) 0.007(2)
    C31 0.042(3) 0.060(3) 0.045(2) -0.001(2) 0.001(2) 0.004(2)
    C32 0.051(3) 0.065(3) 0.052(3) -0.001(3) 0.004(2) 0.016(2)
    N1 0.038(2) 0.0334(19) 0.0398(18) -0.0016(15) 0.0025(15) 0.0004(15)
    N2 0.038(2) 0.048(2) 0.0403(18) -0.0111(17) 0.0066(15) -0.0053(16)
    N3 0.0343(19) 0.040(2) 0.0347(17) 0.0029(16) 0.0027(14) 0.0003(15)
    N4 0.037(2) 0.038(2) 0.0459(19) -0.0004(16) 0.0036(16) -0.0017(16)
    N5 0.068(3) 0.062(3) 0.064(2) -0.005(2) 0.010(2) 0.024(2)
    N6 0.054(3) 0.063(3) 0.062(2) 0.009(2) 0.011(2) 0.009(2)
    N7 0.075(3) 0.079(3) 0.064(3) -0.016(3) 0.011(2) 0.026(2)
    N8 0.059(3) 0.104(4) 0.112(4) 0.027(3) 0.018(3) 0.042(3)
    O1 0.100(3) 0.067(2) 0.0558(19) -0.003(2) 0.0047(19) 0.0020(17)
    O2 0.079(2) 0.062(2) 0.070(2) -0.0121(18) 0.0100(18) -0.0100(18)
    O4 0.095(3) 0.067(2) 0.064(2) -0.014(2) -0.0115(19) 0.0090(18)
    C25 0.11(2) 0.109(10) 0.092(7) 0.014(10) 0.004(10) 0.025(8)
    C26 0.099(8) 0.131(18) 0.085(12) 0.029(11) 0.017(7) 0.027(10)
    C27 0.077(5) 0.122(13) 0.09(2) 0.020(8) 0.015(14) 0.009(12)
    C28 0.078(5) 0.135(8) 0.084(18) 0.023(5) 0.017(8) 0.027(11)
    O3 0.112(15) 0.155(19) 0.18(2) 0.059(13) 0.037(12) 0.055(13)
    C26' 0.099(8) 0.131(18) 0.085(12) 0.029(11) 0.017(7) 0.027(10)
    C27' 0.077(5) 0.122(13) 0.09(2) 0.020(8) 0.015(14) 0.009(12)
    C28' 0.078(5) 0.135(8) 0.084(18) 0.023(5) 0.017(8) 0.027(11)
    C25' 0.11(2) 0.109(10) 0.092(7) 0.014(10) 0.004(10) 0.025(8)
    O3' 0.069(7) 0.111(12) 0.111(10) 0.004(8) 0.000(6) 0.046(8)
_geom_special_details
;
 All esds (except the esd in the dihedral angle between two l.s. planes)
 are estimated using the full covariance matrix.  The cell esds are taken
 into account individually in the estimation of esds in distances, angles
 and torsion angles; correlations between esds in cell parameters are only
 used when they are defined by crystal symmetry.  An approximate (isotropic)
 treatment of cell esds is used for estimating esds involving l.s. planes.
;
loop_
    _geom_bond_atom_site_label_1
    _geom_bond_atom_site_label_2
    _geom_bond_site_symmetry_2
    _geom_bond_distance
    _geom_bond_publ_flag
    Ni1 O2 . 2.104(3) ?
    Ni1 N2 . 2.108(3) ?
    Ni1 N3 . 2.109(3) ?
    Ni1 N1 . 2.110(3) ?
    Ni1 N4 . 2.118(3) ?
    Ni1 O1 . 2.127(3) ?
    Ni2 C31 . 1.862(5) ?
    Ni2 C30 . 1.873(5) ?
    Ni2 C32 . 1.875(5) ?
    Ni2 C29 . 1.878(5) ?
    C1 N2 . 1.331(5) ?
    C1 C2 . 1.387(6) ?
    C1 H1 . 0.9300 ?
    C2 C3 . 1.359(6) ?
    C2 H2 . 0.9300 ?
    C3 C4 . 1.412(6) ?
    C3 H3 . 0.9300 ?
    C4 C12 . 1.402(5) ?
    C4 C5 . 1.424(6) ?
    C5 C6 . 1.341(6) ?
    C5 H5 . 0.9300 ?
    C6 C7 . 1.428(6) ?
    C6 H6 . 0.9300 ?
    C7 C11 . 1.390(5) ?
    C7 C8 . 1.398(6) ?
    C8 C9 . 1.361(6) ?
    C8 H8 . 0.9300 ?
    C9 C10 . 1.394(6) ?
    C9 H9 . 0.9300 ?
    C10 N1 . 1.325(5) ?
    C10 H10 . 0.9300 ?
    C11 N1 . 1.366(5) ?
    C11 C12 . 1.442(5) ?
    C12 N2 . 1.356(5) ?
    C13 N3 . 1.315(5) ?
    C13 C14 . 1.396(6) ?
    C13 H13 . 0.9300 ?
    C14 C15 . 1.359(6) ?
    C14 H14 . 0.9300 ?
    C15 C16 . 1.408(6) ?
    C15 H15 . 0.9300 ?
    C16 C24 . 1.397(5) ?
    C16 C17 . 1.439(6) ?
    C17 C18 . 1.341(7) ?
    C17 H17 . 0.9300 ?
    C18 C19 . 1.430(6) ?
    C18 H18 . 0.9300 ?
    C19 C20 . 1.405(6) ?
    C19 C23 . 1.410(5) ?
    C20 C21 . 1.364(7) ?
    C20 H20 . 0.9300 ?
    C21 C22 . 1.396(6) ?
    C21 H21 . 0.9300 ?
    C22 N4 . 1.318(5) ?
    C22 H22 . 0.9300 ?
    C23 N4 . 1.360(5) ?
    C23 C24 . 1.439(5) ?
    C24 N3 . 1.365(5) ?
    C29 N5 . 1.149(5) ?
    C30 N6 . 1.147(5) ?
    C31 N7 . 1.154(5) ?
    C32 N8 . 1.135(6) ?
    O1 H1A . 0.9004 ?
    O1 H1B . 0.8553 ?
    O2 H2B . 0.7882 ?
    O2 H2A . 0.8229 ?
    O4 H4B . 0.8335 ?
    O4 H4A . 0.8377 ?
    C25 O3 . 1.356(18) ?
    C25 C26 . 1.512(18) ?
    C25 H25A . 0.9700 ?
    C25 H25B . 0.9700 ?
    C26 C27 . 1.496(19) ?
    C26 H26A . 0.9700 ?
    C26 H26B . 0.9700 ?
    C27 C28 . 1.517(16) ?
    C27 H27A . 0.9700 ?
    C27 H27B . 0.9700 ?
    C28 O3 . 1.365(19) ?
    C28 H28A . 0.9700 ?
    C28 H28B . 0.9700 ?
    C26' C27' . 1.495(19) ?
    C26' C25' . 1.513(18) ?
    C26' H26C . 0.9700 ?
    C26' H26D . 0.9700 ?
    C27' C28' . 1.516(16) ?
    C27' H27C . 0.9700 ?
    C27' H27D . 0.9700 ?
    C28' O3' . 1.365(19) ?
    C28' H28C . 0.9700 ?
    C28' H28D . 0.9700 ?
    C25' O3' . 1.356(18) ?
    C25' H25C . 0.9700 ?
    C25' H25D . 0.9700 ?
loop_
    _geom_angle_atom_site_label_1
    _geom_angle_atom_site_label_2
    _geom_angle_atom_site_label_3
    _geom_angle_site_symmetry_1
    _geom_angle_site_symmetry_3
    _geom_angle
    _geom_angle_publ_flag
    O2 Ni1 N2 . . 94.81(13) ?
    O2 Ni1 N3 . . 91.89(12) ?
    N2 Ni1 N3 . . 170.74(13) ?
    O2 Ni1 N1 . . 173.25(13) ?
    N2 Ni1 N1 . . 78.57(12) ?
    N3 Ni1 N1 . . 94.55(12) ?
    O2 Ni1 N4 . . 90.46(12) ?
    N2 Ni1 N4 . . 94.27(13) ?
    N3 Ni1 N4 . . 79.26(12) ?
    N1 Ni1 N4 . . 88.75(12) ?
    O2 Ni1 O1 . . 91.88(13) ?
    N2 Ni1 O1 . . 90.27(13) ?
    N3 Ni1 O1 . . 95.91(13) ?
    N1 Ni1 O1 . . 89.48(13) ?
    N4 Ni1 O1 . . 174.71(13) ?
    C31 Ni2 C30 . . 87.64(18) ?
    C31 Ni2 C32 . . 89.77(19) ?
    C30 Ni2 C32 . . 177.23(18) ?
    C31 Ni2 C29 . . 178.2(2) ?
    C30 Ni2 C29 . . 92.06(18) ?
    C32 Ni2 C29 . . 90.56(19) ?
    N2 C1 C2 . . 123.1(4) ?
    N2 C1 H1 . . 118.5 ?
    C2 C1 H1 . . 118.5 ?
    C3 C2 C1 . . 119.7(5) ?
    C3 C2 H2 . . 120.1 ?
    C1 C2 H2 . . 120.1 ?
    C2 C3 C4 . . 119.5(4) ?
    C2 C3 H3 . . 120.2 ?
    C4 C3 H3 . . 120.2 ?
    C12 C4 C3 . . 116.7(4) ?
    C12 C4 C5 . . 119.5(4) ?
    C3 C4 C5 . . 123.8(4) ?
    C6 C5 C4 . . 121.0(4) ?
    C6 C5 H5 . . 119.5 ?
    C4 C5 H5 . . 119.5 ?
    C5 C6 C7 . . 121.4(4) ?
    C5 C6 H6 . . 119.3 ?
    C7 C6 H6 . . 119.3 ?
    C11 C7 C8 . . 116.8(4) ?
    C11 C7 C6 . . 118.9(4) ?
    C8 C7 C6 . . 124.2(4) ?
    C9 C8 C7 . . 119.9(4) ?
    C9 C8 H8 . . 120.1 ?
    C7 C8 H8 . . 120.1 ?
    C8 C9 C10 . . 119.7(4) ?
    C8 C9 H9 . . 120.2 ?
    C10 C9 H9 . . 120.2 ?
    N1 C10 C9 . . 122.4(4) ?
    N1 C10 H10 . . 118.8 ?
    C9 C10 H10 . . 118.8 ?
    N1 C11 C7 . . 123.6(4) ?
    N1 C11 C12 . . 116.1(3) ?
    C7 C11 C12 . . 120.2(4) ?
    N2 C12 C4 . . 123.5(4) ?
    N2 C12 C11 . . 117.5(3) ?
    C4 C12 C11 . . 119.0(4) ?
    N3 C13 C14 . . 123.8(4) ?
    N3 C13 H13 . . 118.1 ?
    C14 C13 H13 . . 118.1 ?
    C15 C14 C13 . . 119.2(4) ?
    C15 C14 H14 . . 120.4 ?
    C13 C14 H14 . . 120.4 ?
    C14 C15 C16 . . 119.4(4) ?
    C14 C15 H15 . . 120.3 ?
    C16 C15 H15 . . 120.3 ?
    C24 C16 C15 . . 117.1(4) ?
    C24 C16 C17 . . 119.7(4) ?
    C15 C16 C17 . . 123.2(4) ?
    C18 C17 C16 . . 120.5(4) ?
    C18 C17 H17 . . 119.8 ?
    C16 C17 H17 . . 119.8 ?
    C17 C18 C19 . . 121.7(4) ?
    C17 C18 H18 . . 119.1 ?
    C19 C18 H18 . . 119.1 ?
    C20 C19 C23 . . 117.2(4) ?
    C20 C19 C18 . . 123.7(4) ?
    C23 C19 C18 . . 119.1(4) ?
    C21 C20 C19 . . 119.4(4) ?
    C21 C20 H20 . . 120.3 ?
    C19 C20 H20 . . 120.3 ?
    C20 C21 C22 . . 119.4(5) ?
    C20 C21 H21 . . 120.3 ?
    C22 C21 H21 . . 120.3 ?
    N4 C22 C21 . . 123.1(4) ?
    N4 C22 H22 . . 118.4 ?
    C21 C22 H22 . . 118.4 ?
    N4 C23 C19 . . 122.6(4) ?
    N4 C23 C24 . . 117.9(3) ?
    C19 C23 C24 . . 119.4(4) ?
    N3 C24 C16 . . 123.4(4) ?
    N3 C24 C23 . . 117.0(3) ?
    C16 C24 C23 . . 119.6(4) ?
    N5 C29 Ni2 . . 178.5(4) ?
    N6 C30 Ni2 . . 175.9(4) ?
    N7 C31 Ni2 . . 178.7(4) ?
    N8 C32 Ni2 . . 179.2(5) ?
    C10 N1 C11 . . 117.5(3) ?
    C10 N1 Ni1 . . 128.5(3) ?
    C11 N1 Ni1 . . 114.0(2) ?
    C1 N2 C12 . . 117.4(4) ?
    C1 N2 Ni1 . . 128.9(3) ?
    C12 N2 Ni1 . . 113.7(3) ?
    C13 N3 C24 . . 117.0(3) ?
    C13 N3 Ni1 . . 129.9(3) ?
    C24 N3 Ni1 . . 113.2(2) ?
    C22 N4 C23 . . 118.1(4) ?
    C22 N4 Ni1 . . 129.3(3) ?
    C23 N4 Ni1 . . 112.5(3) ?
    Ni1 O1 H1A . . 107.6 ?
    Ni1 O1 H1B . . 119.2 ?
    H1A O1 H1B . . 101.6 ?
    Ni1 O2 H2B . . 142.3 ?
    Ni1 O2 H2A . . 105.8 ?
    H2B O2 H2A . . 101.7 ?
    H4B O4 H4A . . 97.2 ?
    O3 C25 C26 . . 113(4) ?
    O3 C25 H25A . . 108.9 ?
    C26 C25 H25A . . 108.9 ?
    O3 C25 H25B . . 108.9 ?
    C26 C25 H25B . . 108.9 ?
    H25A C25 H25B . . 107.7 ?
    C27 C26 C25 . . 97(5) ?
    C27 C26 H26A . . 112.3 ?
    C25 C26 H26A . . 112.3 ?
    C27 C26 H26B . . 112.3 ?
    C25 C26 H26B . . 112.3 ?
    C26 C27 C28 . . 111(5) ?
    C26 C27 H27A . . 109.4 ?
    C28 C27 H27A . . 109.4 ?
    C26 C27 H27B . . 109.4 ?
    C28 C27 H27B . . 109.4 ?
    H27A C27 H27B . . 108.0 ?
    O3 C28 C27 . . 104(5) ?
    O3 C28 H28A . . 111.1 ?
    C27 C28 H28A . . 111.1 ?
    O3 C28 H28B . . 111.1 ?
    C27 C28 H28B . . 111.1 ?
    H28A C28 H28B . . 109.0 ?
    C25 O3 C28 . . 113(4) ?
    C27' C26' C25' . . 107(5) ?
    C27' C26' H26C . . 110.4 ?
    C25' C26' H26C . . 110.4 ?
    C27' C26' H26D . . 110.4 ?
    C25' C26' H26D . . 110.4 ?
    H26C C26' H26D . . 108.6 ?
    C26' C27' C28' . . 97(5) ?
    C26' C27' H27C . . 112.4 ?
    C28' C27' H27C . . 112.4 ?
    C26' C27' H27D . . 112.4 ?
    C28' C27' H27D . . 112.4 ?
    H27C C27' H27D . . 110.0 ?
    O3' C28' C27' . . 108(5) ?
    O3' C28' H28C . . 110.0 ?
    C27' C28' H28C . . 110.0 ?
    O3' C28' H28D . . 110.0 ?
    C27' C28' H28D . . 110.0 ?
    H28C C28' H28D . . 108.4 ?
    O3' C25' C26' . . 107(4) ?
    O3' C25' H25C . . 110.4 ?
    C26' C25' H25C . . 110.4 ?
    O3' C25' H25D . . 110.4 ?
    C26' C25' H25D . . 110.4 ?
    H25C C25' H25D . . 108.6 ?
    C25' O3' C28' . . 107(4) ?
loop_
    _geom_hbond_atom_site_label_D
    _geom_hbond_atom_site_label_H
    _geom_hbond_atom_site_label_A
    _geom_hbond_site_symmetry_A
    _geom_hbond_distance_DH
    _geom_hbond_distance_HA
    _geom_hbond_distance_DA
    _geom_hbond_angle_DHA
    O4 H4A N8 2_656 0.84 2.02 2.857(6) 173.4
    O2 H2A O4 2_645 0.82 2.30 3.116(5) 172.9
    O2 H2B N5 3_656 0.79 2.60 3.154(5) 128.3
    O1 H1B N5 3_656 0.86 2.63 3.377(6) 146.9
    O1 H1B N5 3_656 0.86 2.63 3.377(6) 146.9
    O1 H1A N6 4_665 0.90 2.39 3.250(5) 160.5
    O4 H4B N7 . 0.83 1.99 2.804(5) 167.4
data_global
_journal_date_recd_electronic     2010-09-08
_journal_date_accepted     2010-09-15
_journal_name_full     'Acta Crystallographica, Section E'
_journal_year     2010
_journal_volume     66
_journal_issue     10
_journal_page_first     m1285
_journal_page_last     m1285
_journal_paper_category     QM
_journal_coeditor_code     ZL2307
_publ_contact_author_name     'Zhi-li, Fang'
_publ_contact_author_address
;
School of Basic Science,
East China Jiaotong University,
Nanchang 330013,
People's Republic of China
;
_publ_contact_author_email     wangjun7203@126.com
_publ_contact_author_fax     ?
_publ_contact_author_phone     ?
_publ_section_title
;
Diaquabis(1,10-phenanthroline)nickel(II)
tetrakis(cyanido-\k<i>C</i>)nickelate(II) tetrahydrofuran solvate monohydrate
;
loop_
    _publ_author_name
    _publ_author_address
    'Fang, Zhi-li'
;
School of Basic Science
East China Jiaotong University
Nanchang 330013
People's Republic of China
;
    'Wang, Jun'
;
Zhongshan Polytechnic
Zhongshan
Guangdong 528404
People's Republic of China
;
