# Supplementary material for: Diaqua­bis­(1,10-phenanthroline)nickel(II) tetra­kis­(cyanido-κC)nickelate(II) tetra­hydro­furan solvate monohydrate
Source: Acta Crystallogr Sect E Struct Rep Online. 2010 Sep 18;66(Pt 10):m1285. doi: 10.1107/S1600536810036974 (PMC2983352; doi:10.1107/S1600536810036974)
Supplement: Supplementary file 2 [file e-66-m1285-Isup2.hkl]

# 
# h,k,l, Fc-squared, Fo-squared, sigma(Fo-squared) and status flag 
# 
data_I
_shelx_title ' A in P2(1)/n' 
_shelx_refln_list_code          4 
_shelx_F_calc_maximum      363.49 
_exptl_crystal_F_000      1464.00 
_reflns_d_resolution_high  0.8108 
 
loop_ 
 _symmetry_equiv_pos_as_xyz 
 'x, y, z' 
 '-x+1/2, y+1/2, -z+1/2' 
 '-x, -y, -z' 
 'x-1/2, -y-1/2, z-1/2' 
 
_cell_length_a    11.4623 
_cell_length_b    14.3184 
_cell_length_c    19.2329 
_cell_angle_alpha  90.000 
_cell_angle_beta   91.189 
_cell_angle_gamma  90.000 
 
_shelx_F_squared_multiplier     1.000 
 
loop_ 
 _refln_index_h 
 _refln_index_k 
 _refln_index_l 
 _refln_F_squared_calc 
 _refln_F_squared_meas 
 _refln_F_squared_sigma 
 _refln_observed_status 
   2   0   0     1251.16     1143.26     65.37 o 
   4   0   0     5324.95     4872.07    208.62 o 
   6   0   0     2169.18     2136.62     90.99 o 
   8   0   0     7337.16     7687.32    211.93 o 
  10   0   0     2893.08     3112.53    205.33 o 
  12   0   0      521.38      618.92    183.59 o 
  14   0   0      112.97      246.18    175.24 o 
   1   1   0     1194.37     1012.63     37.78 o 
   2   1   0        2.84       13.86     17.04 o 
   3   1   0      930.30      753.85     77.19 o 
   4   1   0      570.48      577.20     57.01 o 
   5   1   0      171.74      218.27     25.53 o 
   6   1   0        3.56        5.93     15.81 o 
   7   1   0       45.69       -7.11     22.15 o 
   8   1   0     4510.74     4530.65    129.82 o 
   9   1   0      921.47     1016.56     55.58 o 
  10   1   0     4156.85     4232.05    107.44 o 
  11   1   0      470.42      418.15     78.28 o 
  12   1   0     1394.94     1680.96    186.91 o 
  13   1   0        1.91      -39.36    105.70 o 
  14   1   0       20.66      -40.90    102.22 o 
   0   2   0   107401.37   112085.43   3247.58 o 
   1   2   0     1250.39     1045.56     46.64 o 
   2   2   0    13940.06    14138.47    463.84 o 
   3   2   0    49878.17    50609.14    755.56 o 
   4   2   0    18370.77    18184.24    307.30 o 
   5   2   0      697.85      720.19     43.83 o 
   6   2   0      871.34      938.21     48.74 o 
   7   2   0     1817.94     1952.37     69.35 o 
   8   2   0     2893.10     2702.39     80.20 o 
   9   2   0      519.13      458.83     48.91 o 
  10   2   0      181.77      240.91     43.49 o 
  11   2   0      966.17      850.75    119.55 o 
  12   2   0      321.05      360.41     83.82 o 
  13   2   0        3.97        6.11    123.78 o 
  14   2   0       34.36       -4.51    102.27 o 
   1   3   0     2420.13     2844.49     99.82 o 
   2   3   0     1594.04     1272.12     65.26 o 
   3   3   0      912.70      856.72     49.70 o 
   4   3   0      160.68      160.70     30.65 o 
   5   3   0     2209.32     1999.11     60.86 o 
   6   3   0       27.40       13.64     18.10 o 
   7   3   0       67.79       38.03     19.41 o 
   8   3   0     1381.56     1361.62     91.12 o 
   9   3   0     3434.41     3188.93     99.00 o 
  10   3   0      477.88      454.54     59.29 o 
  11   3   0     1503.21     1473.75    139.86 o 
  12   3   0      322.09      452.25     92.35 o 
  13   3   0      211.49      483.31    138.67 o 
   0   4   0    11516.23    10998.67    400.56 o 
   1   4   0      103.91       20.93     31.29 o 
   2   4   0     3230.90     3053.63     97.14 o 
   3   4   0     7098.76     7558.83    213.49 o 
   4   4   0        5.28        4.47     21.59 o 
   5   4   0      349.00      281.31     49.27 o 
   6   4   0     1692.61     1601.00     83.33 o 
   7   4   0     7719.50     7413.86    186.16 o 
   8   4   0        5.17       -3.25     44.46 o 
   9   4   0      143.71      123.05     67.10 o 
  10   4   0        7.18      -30.90     44.37 o 
  11   4   0     2116.35     2342.24    159.15 o 
  12   4   0       21.29      -17.13     60.80 o 
  13   4   0        0.31      -74.25     62.66 o 
   1   5   0      532.01      493.67     36.30 o 
   2   5   0        3.98       -0.72     26.30 o 
   3   5   0     7390.93     7643.85    154.50 o 
   4   5   0       35.44       18.90     18.23 o 
   5   5   0    15942.13    16592.58    277.22 o 
   6   5   0      136.32      172.72     36.18 o 
   7   5   0       64.00       46.54     34.83 o 
   8   5   0      400.56      391.01     60.35 o 
   9   5   0      701.33      794.63     80.13 o 
  10   5   0      284.85      163.99     76.85 o 
  11   5   0      165.96      295.81     86.25 o 
  12   5   0       19.64       94.50     79.18 o 
  13   5   0      420.66      372.08     93.57 o 
   0   6   0     3058.17     3102.18    140.47 o 
   1   6   0      289.63      242.32     28.01 o 
   2   6   0      788.74      838.11     49.36 o 
   3   6   0      180.21      122.22     26.36 o 
   4   6   0     3807.20     3898.70     88.56 o 
   5   6   0      782.79      845.36     62.70 o 
   6   6   0     4196.87     4233.58    117.37 o 
   7   6   0     2737.76     2868.25    102.63 o 
   8   6   0     2413.88     2298.92     98.09 o 
   9   6   0       73.11       50.11     36.86 o 
  10   6   0      535.59      531.80     79.50 o 
  11   6   0     1632.35     1813.02    138.32 o 
  12   6   0      213.44      103.19     78.57 o 
  13   6   0       19.14       13.88     74.19 o 
   1   7   0     2057.81     1887.01     87.45 o 
   2   7   0      516.56      424.43     38.09 o 
   3   7   0     2832.32     2809.15     80.68 o 
   4   7   0        3.01       11.95     24.30 o 
   5   7   0     2325.43     2414.98    108.02 o 
   6   7   0      139.48      145.15     54.87 o 
   7   7   0      718.27      794.25     63.79 o 
   8   7   0      532.40      643.99     63.30 o 
   9   7   0      490.26      356.38     56.26 o 
  10   7   0       19.15       66.03     54.05 o 
  11   7   0       20.69      131.13     62.50 o 
  12   7   0      181.25      191.01    127.09 o 
   0   8   0     8646.36     8386.52    263.73 o 
   1   8   0     2938.49     2913.95     81.86 o 
   2   8   0     2710.92     2551.41     78.54 o 
   3   8   0      216.67      300.49     33.05 o 
   4   8   0     5148.54     4994.37    127.51 o 
   5   8   0     1784.47     1610.14     71.22 o 
   6   8   0     1071.33     1103.22     61.42 o 
   7   8   0        0.67       27.29     28.26 o 
   8   8   0      599.95      552.23     53.58 o 
   9   8   0      658.98      763.16     62.33 o 
  10   8   0      123.82       62.99     54.05 o 
  11   8   0       64.98       28.99     60.79 o 
  12   8   0      153.50      210.43     83.43 o 
   1   9   0        5.36      -26.50     27.88 o 
   2   9   0      135.94      169.20     41.36 o 
   3   9   0     2546.70     2430.57     82.81 o 
   4   9   0      110.56       64.96     35.91 o 
   5   9   0        8.43       75.43     61.58 o 
   6   9   0        5.13       -6.80     33.66 o 
   7   9   0      193.60      174.65     49.43 o 
   8   9   0      473.95      458.87     56.45 o 
   9   9   0       51.88       27.42     42.65 o 
  10   9   0      111.52      117.03     62.63 o 
  11   9   0      105.80      113.35     58.39 o 
  12   9   0      123.65       96.52    114.87 o 
   0  10   0     3405.81     3125.95    165.55 o 
   1  10   0     4099.73     4044.75    130.35 o 
   2  10   0      274.28      342.63     46.27 o 
   3  10   0     2663.58     2446.53    101.02 o 
   4  10   0     1259.63     1227.21     79.03 o 
   5  10   0     3826.62     3999.16    118.89 o 
   6  10   0      137.75      135.91     42.94 o 
   7  10   0      317.65      274.13     48.63 o 
   8  10   0       49.39       74.92     48.80 o 
   9  10   0      352.89      384.45     65.85 o 
  10  10   0       16.31      -25.87     48.43 o 
  11  10   0      110.23      208.16     65.94 o 
   1  11   0       86.04       49.45     44.65 o 
   2  11   0        0.72      -30.05     46.71 o 
   3  11   0       46.61       44.01     41.45 o 
   4  11   0        1.00      -49.43     57.01 o 
   5  11   0        0.35       -4.21     44.58 o 
   6  11   0      674.09      867.95    110.03 o 
   7  11   0      139.05      147.79     51.09 o 
   8  11   0      172.29      169.95     79.30 o 
   9  11   0       34.82       57.02     83.71 o 
  10  11   0      167.95      145.60     59.70 o 
  11  11   0       98.06       38.38     59.78 o 
   0  12   0        7.31       -2.11     60.99 o 
   1  12   0     1260.61      966.14     99.86 o 
   2  12   0     3037.64     3417.35    319.65 o 
   3  12   0      216.74      230.75     51.07 o 
   4  12   0      696.85      598.87     80.30 o 
   5  12   0     1419.17     1395.87     93.36 o 
   6  12   0     1314.58     1478.51     96.85 o 
   7  12   0      609.77      738.38     82.55 o 
   8  12   0       58.34      -31.55     48.60 o 
   9  12   0       25.85       -6.13     58.01 o 
  10  12   0       96.71      118.26     71.80 o 
   1  13   0       66.60      150.53     79.08 o 
   2  13   0       34.26       89.05     55.86 o 
   3  13   0        3.29      -21.83     56.56 o 
   4  13   0      245.16      128.25     75.08 o 
   5  13   0      106.43       52.03     84.92 o 
   6  13   0     1668.35     1650.78    105.79 o 
   7  13   0      148.31      156.65     54.72 o 
   8  13   0       10.32      113.85     77.54 o 
   9  13   0        3.98       23.45     61.05 o 
   0  14   0        8.21      119.61    118.22 o 
   1  14   0        4.58        3.96     55.19 o 
   2  14   0     2043.57     1952.09    177.17 o 
   3  14   0      204.18      184.65     68.58 o 
   4  14   0        3.79       12.00     62.34 o 
   5  14   0       74.35       67.05     51.67 o 
   6  14   0      827.22      938.12    106.80 o 
   7  14   0        1.99       21.87     51.46 o 
   8  14   0       52.93       47.37     55.35 o 
   1  15   0      231.51      189.54     93.82 o 
   2  15   0       76.65       10.06     58.99 o 
   3  15   0       13.05       52.97     61.81 o 
   4  15   0       44.29       45.22     76.22 o 
   5  15   0      186.45      193.84    124.78 o 
   6  15   0      233.33      198.35     61.81 o 
   7  15   0       23.44       19.99     67.05 o 
   0  16   0       16.38       52.85    123.78 o 
   1  16   0      318.50      430.33    119.25 o 
   2  16   0      109.84      205.49     75.00 o 
   3  16   0      216.39      155.41     73.55 o 
   4  16   0        1.95      -20.71     65.86 o 
   5  16   0      581.40      564.37    100.93 o 
   1  17   0      262.17      171.79    136.30 o 
   2  17   0        2.58       28.85     92.87 o 
   3  17   0       32.30       23.27     72.36 o 
 -13   0   1     1327.87     1216.97    257.30 o 
 -11   0   1      105.83       57.02    125.17 o 
  -9   0   1       56.19       32.53     43.56 o 
  -7   0   1      497.23      580.64     48.99 o 
  -5   0   1    19132.53    19366.91    449.43 o 
  -3   0   1     2821.98     3032.00    130.74 o 
   1   0   1     2776.53     2317.12     95.97 o 
   3   0   1     2869.15     2509.05    132.13 o 
   5   0   1       66.23       74.45     29.38 o 
   7   0   1     1768.07     1858.11     96.36 o 
   9   0   1      519.45      570.61     66.45 o 
  11   0   1        9.29      -21.27     73.71 o 
  13   0   1       16.90      125.17    151.60 o 
 -14   1   1        2.27       82.61    111.79 o 
 -13   1   1       17.69      -85.54     95.40 o 
 -12   1   1      163.02      192.67    103.75 o 
 -11   1   1      446.78      420.47     84.11 o 
 -10   1   1        0.29        6.85     53.88 o 
  -9   1   1        9.27      -20.68     31.68 o 
  -8   1   1     1351.07     1351.76     56.05 o 
  -7   1   1      791.61      894.83     43.48 o 
  -6   1   1      601.71      611.72     35.01 o 
  -5   1   1    12868.73    12690.01    173.93 o 
  -4   1   1     6208.06     5695.48     97.58 o 
  -3   1   1     5499.89     5663.59    120.41 o 
  -2   1   1     1264.19     1549.98     42.79 o 
  -1   1   1    48592.47    55438.41   1616.14 o 
   0   1   1      302.76      522.72     23.10 o 
   1   1   1    15806.01    16165.12    287.47 o 
   2   1   1      481.05      579.06     35.95 o 
   3   1   1    14485.27    15410.40    293.35 o 
   4   1   1      960.08     1163.50     44.89 o 
   5   1   1      172.83      205.79     26.62 o 
   6   1   1      216.75      241.20     28.67 o 
   7   1   1     5282.10     5258.04    156.03 o 
   8   1   1      105.56       71.10     27.56 o 
   9   1   1        3.03      -27.11     25.99 o 
  10   1   1      108.23      126.41     31.55 o 
  11   1   1      194.00      332.87     82.38 o 
  12   1   1      100.26      -24.09    143.26 o 
  13   1   1       43.83      -60.98     84.95 o 
  14   1   1      112.94       50.28    133.52 o 
 -14   2   1      124.57      114.52    116.51 o 
 -13   2   1      520.24      752.42    292.77 o 
 -12   2   1      849.47      782.62    108.52 o 
 -11   2   1      128.89      164.56    107.75 o 
 -10   2   1     2636.70     2306.00    137.92 o 
  -9   2   1     1060.96     1225.11     63.01 o 
  -8   2   1      569.55      573.73     42.15 o 
  -7   2   1      162.98      136.19     25.21 o 
  -6   2   1     5629.89     5406.80     98.85 o 
  -5   2   1     1374.85     1390.15     43.51 o 
  -4   2   1     2825.16     3009.79     66.45 o 
  -3   2   1      754.47      819.76     45.04 o 
  -1   2   1     3441.05     3751.03    106.16 o 
   0   2   1     3094.18     3145.80     92.93 o 
   1   2   1      122.47       85.96     36.86 o 
   2   2   1     7597.95     7692.78    197.67 o 
   3   2   1        4.48        0.31     22.28 o 
   4   2   1     1308.60     1224.87     48.63 o 
   5   2   1       82.53       61.38     23.12 o 
   6   2   1      133.65      114.94     23.30 o 
   7   2   1      274.33      301.74     31.16 o 
   8   2   1      786.49      786.82     51.37 o 
   9   2   1      576.16      567.34     51.35 o 
  10   2   1       72.72       86.86     35.09 o 
  11   2   1       36.49       62.18     52.72 o 
  12   2   1      423.79      311.18    114.26 o 
  13   2   1       33.69      167.41    111.79 o 
  14   2   1       51.60      -15.34    111.36 o 
 -13   3   1        7.17       11.32     68.72 o 
 -12   3   1      870.46     1012.04    120.95 o 
 -11   3   1        2.15       32.55     60.97 o 
 -10   3   1       46.16       39.17     44.41 o 
  -9   3   1      107.57       78.37     38.49 o 
  -8   3   1     5495.44     5350.23    110.49 o 
  -7   3   1        1.19      -30.78     20.52 o 
  -6   3   1      691.00      820.49     49.86 o 
  -5   3   1     5673.93     5922.39    123.31 o 
  -4   3   1    18742.66    18875.63    326.71 o 
  -3   3   1    10355.52     9923.61    259.55 o 
  -2   3   1       23.91       18.30     24.35 o 
  -1   3   1     4003.41     4044.34    125.84 o 
   0   3   1     5924.32     6628.13    179.94 o 
   1   3   1     2408.30     2622.35     95.88 o 
   2   3   1     1436.29     1277.61     58.17 o 
   3   3   1     7909.88     8316.25    234.93 o 
   4   3   1      871.83     1265.58     64.96 o 
   5   3   1      345.21      363.07     33.42 o 
   6   3   1    10669.97    10531.02    179.02 o 
   7   3   1     5841.70     5326.54    105.38 o 
   8   3   1     1083.97     1183.00     64.33 o 
   9   3   1       21.71       -3.87     30.15 o 
  10   3   1      866.24      842.92     79.42 o 
  11   3   1        2.20       38.56     51.24 o 
  12   3   1      294.31      237.61     81.94 o 
  13   3   1        2.62       21.62     94.40 o 
 -13   4   1        0.79      144.01     75.39 o 
 -12   4   1      755.88      607.78    126.54 o 
 -11   4   1      165.02      189.76     96.89 o 
 -10   4   1     1476.08     1500.78    156.58 o 
  -9   4   1       63.43       27.21     57.24 o 
  -8   4   1      568.88      588.45     79.57 o 
  -7   4   1      630.21      676.08     44.94 o 
  -6   4   1     8498.46     8711.77    159.28 o 
  -5   4   1      697.53      769.77     56.18 o 
  -4   4   1      768.56      639.89     70.62 o 
  -3   4   1      993.64      960.52     54.00 o 
  -2   4   1    12471.58    12089.45    251.04 o 
  -1   4   1       15.70       31.27     32.41 o 
   0   4   1     1826.31     2077.64    102.23 o 
   1   4   1     1274.13     1273.41     60.75 o 
   2   4   1     3218.08     3406.31    104.03 o 
   3   4   1       97.79       75.03     44.57 o 
   4   4   1     2498.62     2481.08     96.31 o 
   5   4   1       82.94       98.22     28.97 o 
   6   4   1     2871.90     2837.52     90.88 o 
   7   4   1      310.83      275.23     42.68 o 
   8   4   1     2272.23     2173.73     92.28 o 
   9   4   1      219.84      251.08     42.19 o 
  10   4   1       83.28       42.09     39.17 o 
  11   4   1        2.72      -22.82     50.13 o 
  12   4   1      991.70      891.80    115.13 o 
  13   4   1       73.66      108.19     75.19 o 
 -13   5   1       39.82       88.40     76.51 o 
 -12   5   1      705.35      970.45    123.08 o 
 -11   5   1      117.42       84.52    166.13 o 
 -10   5   1      335.74      269.43     60.77 o 
  -9   5   1     1199.59     1094.33     75.58 o 
  -8   5   1     2885.35     2878.24    104.00 o 
  -7   5   1     2986.50     3026.58     98.99 o 
  -6   5   1        0.43        9.31     26.24 o 
  -5   5   1     1263.30     1532.18     72.41 o 
  -4   5   1      675.63      606.28     36.47 o 
  -3   5   1     1583.86     1526.44     58.87 o 
  -2   5   1      924.68      865.46     46.36 o 
  -1   5   1       40.20       89.47     37.59 o 
   0   5   1     5032.49     4832.35    107.62 o 
   1   5   1     1133.75     1188.77     52.08 o 
   2   5   1     2318.30     2465.04     74.63 o 
   3   5   1     1033.51     1098.23     59.57 o 
   4   5   1      122.08      190.33     35.73 o 
   5   5   1     9622.02     9188.74    178.62 o 
   6   5   1    12499.08    12153.67    226.16 o 
   7   5   1      831.73      810.54     61.51 o 
   8   5   1      468.86      463.15     55.17 o 
   9   5   1     1832.66     1955.17     96.23 o 
  10   5   1     2223.40     2380.42    109.62 o 
  11   5   1      330.67      344.25     96.97 o 
  12   5   1        2.48       47.85     70.29 o 
  13   5   1        5.09       53.93     71.91 o 
 -13   6   1      227.29      245.99    106.50 o 
 -12   6   1      126.42       62.53     80.30 o 
 -11   6   1      442.94      308.71     86.95 o 
 -10   6   1      387.49      323.46     66.80 o 
  -9   6   1      848.83      853.81     83.65 o 
  -8   6   1        2.34       30.34     36.53 o 
  -7   6   1      531.71      472.98     61.73 o 
  -6   6   1     4727.77     4695.00    123.71 o 
  -5   6   1      947.79      988.03     49.83 o 
  -4   6   1     1389.67     1345.62     57.18 o 
  -3   6   1     1221.35     1321.30     60.87 o 
  -2   6   1     5689.72     5600.11    125.38 o 
  -1   6   1      177.78      212.23     38.89 o 
   0   6   1     2527.70     2336.76     69.00 o 
   1   6   1      521.99      594.06     43.03 o 
   2   6   1     3466.46     3350.85     81.95 o 
   3   6   1     4227.85     4489.54    102.72 o 
   4   6   1     3760.40     3758.36    114.32 o 
   5   6   1       11.39       17.24     27.30 o 
   6   6   1       75.43      -32.58     27.28 o 
   7   6   1      232.93      300.04     69.92 o 
   8   6   1     1369.29     1361.35     81.88 o 
   9   6   1      101.96       49.29     41.27 o 
  10   6   1      143.31      113.85     48.22 o 
  11   6   1       67.97       16.63     55.32 o 
  12   6   1      351.88      257.78    132.00 o 
  13   6   1       91.44       39.12     74.67 o 
 -12   7   1      202.14      122.68     81.13 o 
 -11   7   1       77.27       60.16     70.48 o 
 -10   7   1     1036.20     1049.70     98.97 o 
  -9   7   1      582.91      602.25     99.58 o 
  -8   7   1      258.45      194.70     91.66 o 
  -7   7   1     1070.14      936.80     58.27 o 
  -6   7   1     1872.43     1859.13     71.80 o 
  -5   7   1     2605.24     2634.43    134.65 o 
  -4   7   1      236.16      128.53     25.55 o 
  -3   7   1      509.68      615.52     45.94 o 
  -2   7   1       50.32       41.06     29.83 o 
  -1   7   1     7919.34     7967.90    173.12 o 
   0   7   1      366.93      474.55     51.21 o 
   1   7   1     2846.09     2797.24     97.66 o 
   2   7   1        0.33        8.26     27.53 o 
   3   7   1     5878.87     5721.02    124.86 o 
   4   7   1      803.31      831.73     47.46 o 
   5   7   1     2129.35     2037.37     71.55 o 
   6   7   1      568.50      745.69     69.14 o 
   7   7   1     3607.38     3154.33    109.87 o 
   8   7   1     1074.37     1236.06     82.08 o 
   9   7   1      158.08      186.27     48.05 o 
  10   7   1     1257.50     1098.27    102.98 o 
  11   7   1      353.68      389.86     87.33 o 
  12   7   1      378.68      227.77     84.35 o 
 -12   8   1       39.45       87.61     58.06 o 
 -11   8   1       26.39       14.36     71.20 o 
 -10   8   1       26.98      -27.89     42.90 o 
  -9   8   1     1244.04     1183.63     80.51 o 
  -8   8   1      934.14     1016.51     65.06 o 
  -7   8   1      147.16      135.62     43.95 o 
  -6   8   1       53.33       38.33     27.92 o 
  -5   8   1     1833.87     1813.19     74.12 o 
  -4   8   1     3631.92     3580.53     81.33 o 
  -3   8   1       73.05       33.08     22.25 o 
  -2   8   1      607.41      510.90     49.00 o 
  -1   8   1     7465.37     7397.10    171.15 o 
   0   8   1     4576.69     4750.39    129.57 o 
   1   8   1     2361.12     2341.37     66.46 o 
   2   8   1     4182.98     4156.81     84.74 o 
   3   8   1        0.04       -6.13     25.81 o 
   4   8   1     2254.76     2098.22     71.67 o 
   5   8   1        0.02        9.54     29.12 o 
   6   8   1      137.98      137.11     38.86 o 
   7   8   1       15.97      -19.78     31.26 o 
   8   8   1      186.24      102.47     39.20 o 
   9   8   1        0.02      -39.61     40.34 o 
  10   8   1      377.70      350.92     72.52 o 
  11   8   1      386.37      412.03     81.80 o 
  12   8   1       45.08        7.36     72.14 o 
 -12   9   1        7.85      -50.61     56.89 o 
 -11   9   1       39.35      171.46     68.61 o 
 -10   9   1      427.52      398.77     94.54 o 
  -9   9   1      143.79      127.82     48.47 o 
  -8   9   1      241.40      216.86     42.75 o 
  -7   9   1       29.45       -9.46     32.16 o 
  -6   9   1     2412.42     2366.45     91.95 o 
  -5   9   1     2275.32     2333.43     80.38 o 
  -4   9   1      166.81      212.37     39.70 o 
  -3   9   1       10.79       -8.90     23.45 o 
  -2   9   1     3478.94     3338.86     85.33 o 
  -1   9   1    10329.81     9812.91    215.81 o 
   0   9   1     2921.29     3025.03     88.60 o 
   1   9   1       99.65       77.68     25.21 o 
   2   9   1     3231.68     3023.49     75.42 o 
   3   9   1     3025.18     2976.93     94.29 o 
   4   9   1     3270.92     3196.46    102.61 o 
   5   9   1       43.62       78.21     36.76 o 
   6   9   1      179.63      105.87     39.50 o 
   7   9   1     1349.65     1259.72     76.98 o 
   8   9   1      975.47      895.36     70.50 o 
   9   9   1      497.59      385.25     67.60 o 
  10   9   1       11.94       37.55     51.21 o 
  11   9   1      175.59      150.44     60.08 o 
  12   9   1      533.85      323.79     82.67 o 
 -11  10   1      282.83      245.70     71.92 o 
 -10  10   1       91.50       89.45     84.92 o 
  -9  10   1      372.53      669.04     97.86 o 
  -8  10   1      580.19      601.42     64.16 o 
  -7  10   1      361.74      322.91     50.67 o 
  -6  10   1      767.74      786.96     63.55 o 
  -5  10   1      529.80      511.23     58.86 o 
  -4  10   1     2028.99     1841.24     91.52 o 
  -3  10   1      716.01      639.59     60.40 o 
  -2  10   1        0.02       -3.87     39.77 o 
  -1  10   1     1386.05     1530.93     84.62 o 
   0  10   1      995.52      985.50     72.42 o 
   1  10   1       33.50       28.09     31.51 o 
   2  10   1      505.89      503.83     58.08 o 
   3  10   1       22.33       46.38     34.20 o 
   4  10   1     1237.33     1319.47     73.86 o 
   5  10   1      200.02      177.40     41.92 o 
   6  10   1      101.74      139.55     42.45 o 
   7  10   1        3.12      -13.44     38.41 o 
   8  10   1       21.81      -32.16     39.80 o 
   9  10   1      102.09      180.47     48.79 o 
  10  10   1       70.20       35.90     69.66 o 
  11  10   1       80.61       61.49     57.84 o 
 -11  11   1        0.38      -10.95     67.46 o 
 -10  11   1       78.52       84.19     62.65 o 
  -9  11   1       12.33      -18.79     67.70 o 
  -8  11   1       22.20       32.99     46.05 o 
  -7  11   1       77.15      136.21     49.92 o 
  -6  11   1     3135.01     3187.22    251.54 o 
  -5  11   1      432.54      498.99     61.61 o 
  -4  11   1      934.56     1095.77     77.82 o 
  -3  11   1     1429.00     1407.36     93.01 o 
  -2  11   1     1781.33     1909.03    121.09 o 
  -1  11   1      527.90      507.54    100.37 o 
   0  11   1     2686.72     2636.66    113.81 o 
   1  11   1     2226.12     2082.49    101.87 o 
   2  11   1     4470.80     4735.15    142.65 o 
   3  11   1      688.25      739.16     93.95 o 
   4  11   1      396.22      387.72     57.76 o 
   5  11   1      636.70      682.45     70.39 o 
   6  11   1       39.60      -12.30     39.55 o 
   7  11   1      196.66      232.35     50.92 o 
   8  11   1      605.48      493.75     67.04 o 
   9  11   1      408.87      352.87     61.58 o 
  10  11   1      221.44      155.54     71.20 o 
  11  11   1        8.21      -39.55     55.48 o 
 -10  12   1       95.39       64.13     60.50 o 
  -9  12   1        3.19        7.39     56.88 o 
  -8  12   1      112.85      140.99     59.96 o 
  -7  12   1     1066.36     1210.48    101.45 o 
  -6  12   1      964.80      849.38     78.96 o 
  -5  12   1       24.44        3.32     40.04 o 
  -4  12   1        8.74      -15.89     39.00 o 
  -3  12   1     1297.88     1458.60    116.14 o 
  -2  12   1        3.44        5.46     50.36 o 
  -1  12   1       58.58      -15.28     43.29 o 
   0  12   1       28.30      -18.14     40.44 o 
   1  12   1      656.61      671.85     89.39 o 
   2  12   1      153.11      190.23     78.10 o 
   3  12   1       12.24       -5.69     39.99 o 
   4  12   1       11.77       63.25     60.22 o 
   5  12   1      316.39      271.97     57.27 o 
   6  12   1       22.88       29.95     48.97 o 
   7  12   1        6.42       42.97     49.46 o 
   8  12   1       32.15       94.46     50.76 o 
   9  12   1      148.00       95.07     55.37 o 
  10  12   1       10.59       36.81     62.67 o 
  -9  13   1       73.62       38.59     59.53 o 
  -8  13   1        1.84      -29.84     56.22 o 
  -7  13   1      505.79      651.91    109.01 o 
  -6  13   1        2.16       23.38     46.00 o 
  -5  13   1        0.27       32.68     45.84 o 
  -4  13   1      330.89      460.09     86.32 o 
  -3  13   1      668.52      928.05    146.12 o 
  -2  13   1        0.24      -29.03     50.55 o 
  -1  13   1        9.02       45.34     54.45 o 
   0  13   1       39.10       21.04     71.09 o 
   1  13   1     3235.97     3628.25    171.69 o 
   2  13   1      258.94      192.87    102.06 o 
   3  13   1       24.75       32.95     45.36 o 
   4  13   1       27.92       33.43     45.16 o 
   5  13   1     1880.18     1983.44    206.17 o 
   6  13   1      239.45      297.38     63.24 o 
   7  13   1       48.44       74.07     55.61 o 
   8  13   1        7.34      -44.64     64.24 o 
   9  13   1      252.76      303.11     79.35 o 
  -8  14   1        0.43       69.78     64.52 o 
  -7  14   1      524.37      515.75     73.91 o 
  -6  14   1      462.64      455.05     91.74 o 
  -5  14   1      115.10       -5.92     61.88 o 
  -4  14   1       94.22       66.28     74.63 o 
  -3  14   1     1282.13     1086.80    131.59 o 
  -2  14   1      292.23      461.87     82.51 o 
  -1  14   1        6.91        5.45     52.76 o 
   0  14   1      289.75      293.36     97.98 o 
   1  14   1      163.45      125.92     66.72 o 
   2  14   1        7.93       13.53     58.86 o 
   3  14   1       24.98      -52.00     61.29 o 
   4  14   1     1096.87     1102.24     91.57 o 
   5  14   1      102.90      106.17     54.19 o 
   6  14   1       81.35       97.05     54.94 o 
   7  14   1       75.39      124.03     59.11 o 
   8  14   1      137.93       30.67     67.83 o 
  -7  15   1      526.53      426.66    156.95 o 
  -6  15   1      867.96      824.07    117.94 o 
  -5  15   1       43.33       79.26     67.98 o 
  -4  15   1       22.35      194.28     73.51 o 
  -3  15   1       69.65      146.14     68.40 o 
  -2  15   1      698.24      976.97    119.18 o 
  -1  15   1        6.75      -43.70     72.28 o 
   0  15   1        1.46      -17.63     76.69 o 
   1  15   1     1397.32     1474.45    131.72 o 
   2  15   1      212.81      269.69     78.67 o 
   3  15   1        9.59      -12.57     63.27 o 
   4  15   1      239.44      259.96     78.86 o 
   5  15   1      632.39      725.08     85.10 o 
   6  15   1       21.15      -13.28     53.74 o 
   7  15   1       10.66       40.13     60.21 o 
  -5  16   1       63.10      119.32     88.58 o 
  -4  16   1       93.79        3.59     68.56 o 
  -3  16   1      162.77      149.70     73.28 o 
  -2  16   1      404.77      573.07    124.90 o 
  -1  16   1        6.96      -31.12     82.75 o 
   0  16   1      481.67      373.61    112.89 o 
   1  16   1        0.17       21.68     80.63 o 
   2  16   1       70.80      164.10     76.15 o 
   3  16   1       20.96        4.49     65.18 o 
   4  16   1      184.89      259.39     87.10 o 
   5  16   1        0.96       38.14     71.81 o 
  -3  17   1       28.08       40.72     87.55 o 
  -2  17   1      774.71     1000.81    161.76 o 
  -1  17   1       14.23       27.05    120.31 o 
   0  17   1      124.21       82.60    102.37 o 
   1  17   1       86.22       93.25     99.32 o 
   2  17   1      464.01      239.03    197.50 o 
   3  17   1       39.82       -5.50     72.56 o 
 -14   0   2       58.71     -158.55    143.26 o 
 -12   0   2       71.82       -4.17    114.05 o 
 -10   0   2        6.47        5.13     92.49 o 
  -8   0   2       85.91      124.94     35.83 o 
  -6   0   2     4811.81     4739.43    138.40 o 
  -4   0   2      194.01      221.76     30.43 o 
  -2   0   2    30651.37    31516.16    926.29 o 
   2   0   2    50102.95    51093.45   1516.00 o 
   4   0   2     6303.81     6456.81    199.61 o 
   6   0   2    18238.19    19540.05    399.81 o 
   8   0   2       88.75       55.65     37.15 o 
  10   0   2      526.07      669.31     83.55 o 
  12   0   2      462.11      415.86    161.34 o 
  14   0   2      592.17      318.50    179.42 o 
 -14   1   2      938.37     1261.00    198.63 o 
 -13   1   2      236.63       68.58    104.46 o 
 -12   1   2       20.64      -23.08     86.70 o 
 -11   1   2      280.24      180.28     69.36 o 
 -10   1   2     3205.17     3046.62    179.47 o 
  -9   1   2       32.26      -18.07     27.89 o 
  -8   1   2      257.23      255.27     31.61 o 
  -7   1   2      190.25      206.00     27.36 o 
  -6   1   2     9441.63     9034.01    138.77 o 
  -5   1   2     1139.74     1167.33     39.01 o 
  -4   1   2       18.92       25.81     13.27 o 
  -3   1   2     2815.73     2247.84     77.63 o 
  -2   1   2    21172.70    20271.94    429.26 o 
  -1   1   2      808.32      571.57     26.07 o 
   0   1   2      475.37      397.03     26.43 o 
   1   1   2      308.09      303.75     21.94 o 
   2   1   2     1600.76     1563.27     56.72 o 
   3   1   2      514.57      427.08     36.32 o 
   4   1   2        0.36       21.09     19.81 o 
   5   1   2     1814.87     1805.37     58.30 o 
   6   1   2        1.48       17.76     20.48 o 
   7   1   2       66.17       70.06     24.95 o 
   8   1   2      118.21      147.94     32.58 o 
   9   1   2      106.40       66.47     52.46 o 
  10   1   2      260.82      243.31     60.11 o 
  11   1   2        0.92       11.51     38.74 o 
  12   1   2        8.32       12.95    246.18 o 
  13   1   2        0.55      -66.95     87.51 o 
  14   1   2      446.46      464.87    143.07 o 
 -14   2   2       82.58      -67.96    100.80 o 
 -13   2   2       74.45       39.98    101.28 o 
 -12   2   2       32.86      -34.24     62.42 o 
 -11   2   2       41.63       81.24     67.01 o 
 -10   2   2       46.69      106.41     65.08 o 
  -9   2   2      177.67      232.47     45.07 o 
  -8   2   2        5.36       53.81     24.94 o 
  -7   2   2       14.45       31.29     20.09 o 
  -6   2   2      615.78      657.43     52.54 o 
  -5   2   2     9242.26     9040.49    133.46 o 
  -4   2   2      287.31      247.32     35.30 o 
  -3   2   2       26.24       83.09     20.61 o 
  -2   2   2    12352.42    13510.69    330.32 o 
   0   2   2     1069.08     1107.98     49.66 o 
   1   2   2    15885.94    14046.65    322.08 o 
   2   2   2    15307.31    16420.50    380.11 o 
   3   2   2     3268.22     3091.78     81.60 o 
   4   2   2      698.08      792.23     62.63 o 
   5   2   2       35.40       20.80     22.59 o 
   6   2   2    23268.34    22984.00    329.44 o 
   7   2   2      393.14      357.50     34.37 o 
   8   2   2      344.07      381.00     45.41 o 
   9   2   2     1092.47     1093.02     84.18 o 
  10   2   2       10.06       77.32     41.07 o 
  11   2   2      123.34      122.56     43.34 o 
  12   2   2       12.89       49.66    157.16 o 
  13   2   2      424.79      282.32    116.29 o 
 -13   3   2      972.65      925.20    151.20 o 
 -12   3   2       68.29       42.19     63.79 o 
 -11   3   2     1336.92     1505.37    183.70 o 
 -10   3   2     1432.83     1565.20    127.32 o 
  -9   3   2      132.47       52.34     45.24 o 
  -8   3   2      590.02      684.50     48.91 o 
  -7   3   2     4355.48     4067.53     99.21 o 
  -6   3   2     8077.51     8591.41    149.51 o 
  -5   3   2     8019.78     8592.22    142.98 o 
  -4   3   2     1254.14     1092.72     45.88 o 
  -3   3   2     1769.37     1900.22     68.92 o 
  -2   3   2     1520.84     2077.54     88.97 o 
  -1   3   2       14.25      -10.24     24.53 o 
   0   3   2      721.55      561.71     46.10 o 
   1   3   2    32560.85    30179.82    661.38 o 
   2   3   2      145.05       92.58     26.86 o 
   3   3   2      852.00      950.80     48.28 o 
   4   3   2     2422.39     2554.58     73.21 o 
   5   3   2     1373.76     1252.23     52.68 o 
   6   3   2      128.94      155.40     30.31 o 
   7   3   2     1707.98     1610.76     90.01 o 
   8   3   2       32.71       43.74     31.89 o 
   9   3   2      232.98      313.03     46.03 o 
  10   3   2       20.44       15.88     36.32 o 
  11   3   2      832.50      894.24     72.25 o 
  12   3   2      136.43       96.69     68.87 o 
  13   3   2        1.71       75.20    137.69 o 
 -13   4   2      124.72      119.93     83.93 o 
 -12   4   2        2.15      -32.56     64.37 o 
 -11   4   2      194.57      157.78     72.96 o 
 -10   4   2      121.00      157.25     66.04 o 
  -9   4   2     1094.66     1217.70     89.27 o 
  -8   4   2        4.87      -20.55     38.08 o 
  -7   4   2      835.22      920.16     50.71 o 
  -6   4   2      343.48      316.28     33.03 o 
  -5   4   2    16614.17    16790.28    244.62 o 
  -4   4   2      294.69      257.00     26.12 o 
  -3   4   2     4561.25     4731.65    118.90 o 
  -2   4   2       30.60       38.39     25.20 o 
  -1   4   2       63.96       34.17     33.83 o 
   0   4   2     1276.77     1047.68     69.64 o 
   1   4   2     1489.81     1363.32     63.93 o 
   2   4   2     7927.65     8345.68    191.91 o 
   3   4   2    10489.07    10449.04    179.58 o 
   4   4   2     5217.34     5471.38    133.97 o 
   5   4   2     1746.92     1440.02     64.06 o 
   6   4   2        1.93       12.39     29.19 o 
   7   4   2     2259.27     2516.95     85.23 o 
   8   4   2     1606.59     1478.14     73.56 o 
   9   4   2     3364.25     3689.31    170.32 o 
  10   4   2        0.48      -41.87     46.03 o 
  11   4   2      104.95       71.84     50.30 o 
  12   4   2      299.29      287.01     96.76 o 
  13   4   2      494.73      512.07    141.99 o 
 -13   5   2      789.53      924.72    126.06 o 
 -12   5   2      339.35      303.11     88.58 o 
 -11   5   2      652.64      785.55    106.24 o 
 -10   5   2       60.19       12.87     58.68 o 
  -9   5   2      207.62      274.47     60.02 o 
  -8   5   2     2667.74     2862.99    102.96 o 
  -7   5   2     1175.45     1289.84     95.60 o 
  -6   5   2      107.79      122.51     32.65 o 
  -5   5   2     2878.06     3309.21    161.37 o 
  -4   5   2       20.72       13.14     16.42 o 
  -3   5   2     8342.50     8308.63    184.09 o 
  -2   5   2      218.63      206.19     29.25 o 
  -1   5   2     9669.51     9434.37    156.09 o 
   0   5   2     1486.24     1437.00     70.89 o 
   1   5   2     1860.87     1723.94     77.88 o 
   2   5   2     1560.28     1634.66     75.29 o 
   3   5   2     1146.42     1104.67     52.52 o 
   4   5   2     2974.55     3099.86    100.04 o 
   5   5   2     3504.67     3415.04    214.36 o 
   6   5   2      656.55      714.52     68.53 o 
   7   5   2     3146.44     3034.43    104.65 o 
   8   5   2       93.40       64.35     40.33 o 
   9   5   2      588.13      543.17     61.81 o 
  10   5   2       49.60       11.95     43.31 o 
  11   5   2     1517.79     1863.89    124.95 o 
  12   5   2       87.86       50.94     61.91 o 
  13   5   2        4.70      -93.65     64.43 o 
 -13   6   2      123.98      107.89     84.04 o 
 -12   6   2        2.68      -18.84     72.17 o 
 -11   6   2      613.43      520.68     96.17 o 
 -10   6   2      103.54      159.63     69.79 o 
  -9   6   2      829.90      958.67     93.55 o 
  -8   6   2      110.01       69.64     37.61 o 
  -7   6   2     1855.74     1744.74     69.65 o 
  -6   6   2       37.20       19.38     25.64 o 
  -5   6   2     6212.85     6115.33    104.95 o 
  -4   6   2      435.75      481.41     36.35 o 
  -3   6   2    10046.01    10653.14    177.98 o 
  -2   6   2      365.89      402.38     43.38 o 
  -1   6   2     4038.14     3883.15    109.41 o 
   0   6   2     4924.78     4914.28    101.72 o 
   1   6   2      211.90      230.17     32.19 o 
   2   6   2     4291.23     4511.48     96.15 o 
   3   6   2     2238.70     1972.11     59.88 o 
   4   6   2     5290.89     5365.39    187.70 o 
   5   6   2      149.18      179.49     37.47 o 
   6   6   2     5803.23     6063.74    166.13 o 
   7   6   2      816.66      883.94    117.18 o 
   8   6   2     1122.92     1260.21     79.78 o 
   9   6   2     1364.18     1401.34     88.16 o 
  10   6   2      105.91       83.56     47.10 o 
  11   6   2        3.75      -55.02     47.95 o 
  12   6   2      354.02      304.03     76.73 o 
  13   6   2      283.51      175.54     84.77 o 
 -12   7   2      179.56       96.03     58.62 o 
 -11   7   2      107.52      133.04     53.09 o 
 -10   7   2      970.12      957.90     86.09 o 
  -9   7   2       13.06      -17.20     37.27 o 
  -8   7   2      536.70      472.07     47.91 o 
  -7   7   2        0.38       43.52     30.17 o 
  -6   7   2     3831.83     3708.23    134.05 o 
  -5   7   2     1881.54     1880.08     67.82 o 
  -4   7   2      576.82      553.77     38.44 o 
  -3   7   2      586.60      616.57     42.01 o 
  -2   7   2     2760.52     2635.59     67.11 o 
  -1   7   2      301.90      308.40     39.88 o 
   0   7   2     4155.93     4557.51    102.23 o 
   1   7   2      356.13      294.20     29.70 o 
   2   7   2      377.24      462.91     36.73 o 
   3   7   2     6629.52     6283.24    121.19 o 
   4   7   2      302.14      285.18     38.92 o 
   5   7   2      892.64      902.12     61.51 o 
   6   7   2      111.65      134.92     45.62 o 
   7   7   2     1138.87     1057.80     84.03 o 
   8   7   2        2.20       62.98     40.51 o 
   9   7   2      931.31     1043.63     81.91 o 
  10   7   2      106.71       92.33     49.59 o 
  11   7   2      556.34      526.63     98.77 o 
  12   7   2        6.73       52.63     64.85 o 
 -12   8   2        8.08       11.58     53.88 o 
 -11   8   2      251.42      189.53     60.70 o 
 -10   8   2      204.67      147.00     49.47 o 
  -9   8   2      661.30      626.44     64.45 o 
  -8   8   2      275.07      315.39     45.91 o 
  -7   8   2     1278.89     1134.32     70.17 o 
  -6   8   2      766.34      830.15     64.46 o 
  -5   8   2      963.27     1006.11     68.90 o 
  -4   8   2       10.80       43.92     24.84 o 
  -3   8   2     6217.75     6410.41    118.54 o 
  -2   8   2     6459.77     6006.61    133.25 o 
  -1   8   2        8.82      -14.61     26.79 o 
   0   8   2      694.13      718.02     38.05 o 
   1   8   2     4765.65     4642.87     90.32 o 
   2   8   2     4154.27     3832.02     86.24 o 
   3   8   2     1057.05     1052.60     53.78 o 
   4   8   2       16.42        0.69     40.26 o 
   5   8   2      505.33      553.14     56.43 o 
   6   8   2     4672.57     4381.56    184.56 o 
   7   8   2       85.34      127.46     42.94 o 
   8   8   2      127.01      112.46     44.95 o 
   9   8   2       41.39      123.92     55.93 o 
  10   8   2      515.21      696.11     85.85 o 
  11   8   2      322.93      320.83     89.23 o 
  12   8   2       47.53       69.00     75.78 o 
 -12   9   2        4.21       40.77     59.15 o 
 -11   9   2      415.10      363.82     83.31 o 
 -10   9   2      589.09      510.63     70.22 o 
  -9   9   2      411.87      388.70     59.01 o 
  -8   9   2      150.34      155.93     49.11 o 
  -7   9   2      819.87      682.36     74.97 o 
  -6   9   2     2286.69     2217.79     81.74 o 
  -5   9   2     1507.22     1424.75     65.39 o 
  -4   9   2      167.47      100.16     31.31 o 
  -3   9   2      837.25      859.96     54.63 o 
  -2   9   2     1196.94     1219.86     56.30 o 
  -1   9   2      560.03      479.38     40.71 o 
   0   9   2     1056.55     1063.30     55.36 o 
   1   9   2      446.39      489.13     36.98 o 
   2   9   2     1015.07     1023.07     54.12 o 
   3   9   2     1117.02     1242.45     74.50 o 
   4   9   2       98.74       75.45     44.54 o 
   5   9   2      278.60      253.11     44.73 o 
   6   9   2      196.59      175.85     42.31 o 
   7   9   2      427.17      464.93     56.19 o 
   8   9   2       44.47       40.33     40.41 o 
   9   9   2       86.08       76.40     85.14 o 
  10   9   2      275.48      188.37     64.83 o 
  11   9   2       82.58      124.69    156.16 o 
  12   9   2       16.12      111.84     80.63 o 
 -11  10   2       15.37        7.82     58.70 o 
 -10  10   2        0.50        1.00     49.86 o 
  -9  10   2      150.62      154.13     51.59 o 
  -8  10   2        1.31       43.90     43.22 o 
  -7  10   2      689.10      801.43     73.13 o 
  -6  10   2     1668.47     1826.27     94.34 o 
  -5  10   2      279.51      274.62     49.67 o 
  -4  10   2      629.93      543.09     57.51 o 
  -3  10   2     2635.17     2637.60    133.30 o 
  -2  10   2      543.34      589.02     62.98 o 
  -1  10   2     1419.75     1393.23     83.50 o 
   0  10   2     1441.74     1556.15     70.98 o 
   1  10   2     4702.09     4667.38     98.51 o 
   2  10   2     2437.79     2487.25     88.05 o 
   3  10   2      465.18      514.67     53.67 o 
   4  10   2     1444.37     1420.60     76.46 o 
   5  10   2      227.84      143.37     63.27 o 
   6  10   2     1105.80     1070.58     74.08 o 
   7  10   2      663.62      722.21     67.00 o 
   8  10   2      341.94      427.22     59.11 o 
   9  10   2      365.11      438.07     75.39 o 
  10  10   2      316.77      321.46     67.76 o 
  11  10   2      484.08      404.23     88.99 o 
 -11  11   2      217.35      180.40    186.37 o 
 -10  11   2       50.04       40.87     55.68 o 
  -9  11   2      544.58      579.29    103.43 o 
  -8  11   2      637.10      642.79     86.27 o 
  -7  11   2      964.69      913.26     82.05 o 
  -6  11   2       13.38      -39.31     37.54 o 
  -5  11   2      881.82     1004.00     75.74 o 
  -4  11   2      837.17      896.07     92.34 o 
  -3  11   2      710.43      650.27    136.55 o 
  -2  11   2      216.31      186.94     49.26 o 
  -1  11   2      460.74      384.91     57.74 o 
   0  11   2      961.11      975.00     76.49 o 
   1  11   2        6.99       31.58     40.84 o 
   2  11   2        0.51      -12.91     32.62 o 
   3  11   2       55.00       31.02     40.77 o 
   4  11   2      944.85      869.48     76.43 o 
   5  11   2       40.23       65.02     41.42 o 
   6  11   2        0.59       16.68     38.92 o 
   7  11   2        0.62      -57.63     39.12 o 
   8  11   2       51.35       22.76     44.01 o 
   9  11   2       27.65      123.94     50.66 o 
  10  11   2       34.93       44.60     59.38 o 
 -10  12   2       31.72        4.44     60.16 o 
  -9  12   2       19.17       81.62     76.81 o 
  -8  12   2      264.96      276.43     66.87 o 
  -7  12   2        9.10       11.50     43.75 o 
  -6  12   2       62.83       -7.00     58.83 o 
  -5  12   2      282.48      251.98     56.81 o 
  -4  12   2      838.62      978.24    102.17 o 
  -3  12   2      331.36      225.15    142.64 o 
  -2  12   2      173.85      144.91     58.17 o 
  -1  12   2      299.25      357.01     57.58 o 
   0  12   2     2149.48     2150.28    217.41 o 
   1  12   2      803.95      771.28     93.39 o 
   2  12   2      192.65      152.29     49.21 o 
   3  12   2       74.19       29.21     41.45 o 
   4  12   2     1588.34     1596.18     98.22 o 
   5  12   2        5.20       -0.72     44.85 o 
   6  12   2        6.99      -11.13     50.59 o 
   7  12   2      483.99      513.53     73.08 o 
   8  12   2     1318.19     1242.25    100.39 o 
   9  12   2      100.87      130.58     56.52 o 
  10  12   2        2.98       57.75     64.76 o 
  -9  13   2       67.75       -5.05     67.08 o 
  -8  13   2      468.43      679.84     87.53 o 
  -7  13   2      309.93      227.38     57.38 o 
  -6  13   2       47.80        7.26     53.60 o 
  -5  13   2       49.56      124.02     66.38 o 
  -4  13   2      511.53      524.03     85.38 o 
  -3  13   2       94.17       -7.90     69.72 o 
  -2  13   2        8.79       54.97     55.02 o 
  -1  13   2       12.74       53.07     61.03 o 
   0  13   2     1096.63     1135.58    142.45 o 
   1  13   2      343.58      340.17     76.54 o 
   2  13   2      602.56      585.55     90.08 o 
   3  13   2      854.47      748.29     76.55 o 
   4  13   2        3.14       -2.47     44.42 o 
   5  13   2        5.14       77.66     53.87 o 
   6  13   2      119.58      153.63     55.99 o 
   7  13   2       13.20       44.75     53.38 o 
   8  13   2      130.64       46.11     55.94 o 
   9  13   2        1.67       66.43     59.14 o 
  -8  14   2      143.48       73.61     93.17 o 
  -7  14   2      432.44      343.08    109.27 o 
  -6  14   2      121.47       73.00     71.03 o 
  -5  14   2       19.01       36.48     59.45 o 
  -4  14   2      134.24      149.99     68.44 o 
  -3  14   2        8.35      -45.06     53.16 o 
  -2  14   2       21.54      108.29     60.99 o 
  -1  14   2       81.94       68.44     77.40 o 
   0  14   2     1448.93     1594.19    128.61 o 
   1  14   2        2.70      -72.25     49.93 o 
   2  14   2        0.80      -18.63     59.86 o 
   3  14   2        3.34      -91.54     61.03 o 
   4  14   2      711.83      769.87     80.34 o 
   5  14   2        0.11       15.57     51.16 o 
   6  14   2      177.42      132.89     55.97 o 
   7  14   2       13.97       43.22     55.46 o 
   8  14   2      722.83      805.91     94.33 o 
  -7  15   2        4.33      -17.96     84.33 o 
  -6  15   2       66.27      -35.42     59.73 o 
  -5  15   2       39.47      122.69     73.56 o 
  -4  15   2      466.50      523.26    137.76 o 
  -3  15   2       72.51       10.01     59.71 o 
  -2  15   2       61.72      -39.25     63.85 o 
  -1  15   2      168.25      188.80     90.56 o 
   0  15   2      217.07      336.47    103.47 o 
   1  15   2      190.76      251.93     75.89 o 
   2  15   2      122.29      114.62     67.05 o 
   3  15   2      619.62      658.30    103.65 o 
   4  15   2       16.93       48.00     53.76 o 
   5  15   2       98.44       46.28     55.01 o 
   6  15   2       25.38        0.56     54.42 o 
   7  15   2       61.10       85.49     61.82 o 
  -5  16   2        0.14      -28.58    107.05 o 
  -4  16   2       29.36       91.75     71.71 o 
  -3  16   2      194.38      126.52     72.13 o 
  -2  16   2       44.36      147.11     98.33 o 
  -1  16   2      104.14      136.78     93.29 o 
   0  16   2      377.26      420.46    115.95 o 
   1  16   2      399.58      443.74    119.97 o 
   2  16   2       83.63      -43.09     64.94 o 
   3  16   2      247.26      239.76     86.46 o 
   4  16   2       88.01      226.45     87.39 o 
   5  16   2      140.04      154.73     80.99 o 
  -3  17   2        3.57        4.54     93.41 o 
  -2  17   2        6.00      -55.15     83.10 o 
  -1  17   2      116.81      162.18     99.38 o 
   0  17   2        8.61      -49.45    132.82 o 
   1  17   2       69.94       43.12    137.00 o 
   2  17   2        2.28      -41.72     95.02 o 
   3  17   2      379.65      343.46     95.73 o 
 -13   0   3        0.90       76.50    136.30 o 
 -11   0   3     5736.17     4920.75    300.42 o 
  -9   0   3       45.38       -2.53     52.02 o 
  -7   0   3    20399.15    19879.67    346.46 o 
  -5   0   3     5390.04     5115.14    134.69 o 
  -3   0   3    16404.60    15815.70    351.03 o 
  -1   0   3    16692.86    15777.81    333.39 o 
   1   0   3    20581.10    20046.00    621.70 o 
   3   0   3     1858.76     1741.32    118.22 o 
   5   0   3      361.97      494.18     50.57 o 
   7   0   3       22.91       -1.98     28.53 o 
   9   0   3        0.91      -36.31     33.62 o 
  11   0   3        0.76      -62.53     49.10 o 
  13   0   3      151.88        8.34    133.52 o 
 -14   1   3       22.00       46.47    110.64 o 
 -13   1   3       91.18        6.52     98.81 o 
 -12   1   3       13.03       44.17     59.47 o 
 -11   1   3      134.31      184.45     70.46 o 
 -10   1   3       37.29       43.22     42.59 o 
  -9   1   3      231.56      195.64     49.59 o 
  -8   1   3      315.42      369.43     37.20 o 
  -7   1   3      298.63      310.38     29.53 o 
  -6   1   3     1176.08     1154.19     49.25 o 
  -5   1   3      928.28      974.59     34.94 o 
  -4   1   3     3240.89     3164.09     58.04 o 
  -3   1   3     2407.82     2322.08     60.82 o 
  -2   1   3      790.41      901.53     34.75 o 
  -1   1   3    11412.12    11617.37    253.68 o 
   0   1   3     2730.00     2639.43     78.18 o 
   1   1   3    20660.33    22651.76    404.17 o 
   2   1   3     5892.63     6769.57    150.13 o 
   3   1   3     5771.23     5828.52    142.89 o 
   4   1   3      151.02      299.89     29.96 o 
   5   1   3    14324.25    14526.21    220.57 o 
   6   1   3     1163.29     1326.32     50.43 o 
   7   1   3        0.85      -21.60     21.65 o 
   8   1   3      973.51      874.55     51.04 o 
   9   1   3     6477.61     6565.60    148.97 o 
  10   1   3        2.09       -4.24     31.56 o 
  11   1   3        2.88       23.73     39.06 o 
  12   1   3      395.68      594.01     88.05 o 
  13   1   3     1241.39     1159.48    178.18 o 
 -13   2   3        0.40       52.38    101.28 o 
 -12   2   3      265.93      181.54     77.09 o 
 -11   2   3     2383.11     2403.91    157.84 o 
 -10   2   3       28.40        2.55     70.86 o 
  -9   2   3      537.99      576.98     63.81 o 
  -8   2   3      550.72      659.47     42.09 o 
  -7   2   3     7516.71     7448.71    126.29 o 
  -6   2   3     2125.62     2079.15     55.99 o 
  -5   2   3      137.43      288.25     38.98 o 
  -4   2   3    29850.38    30048.62    389.50 o 
  -3   2   3      172.29      231.23     25.59 o 
  -2   2   3      433.23      433.31     34.65 o 
  -1   2   3     4337.23     4558.85    123.81 o 
   0   2   3    15663.48    16518.37    369.78 o 
   1   2   3    17141.37    18329.07    414.52 o 
   2   2   3       12.79       -1.95     29.64 o 
   3   2   3      392.59      362.74     30.38 o 
   4   2   3     3833.82     4073.19    143.03 o 
   5   2   3      389.78      397.88     35.14 o 
   6   2   3     2283.11     2134.51    103.00 o 
   7   2   3       83.07       75.45     26.24 o 
   8   2   3     1012.55     1065.70     65.62 o 
   9   2   3        2.15        0.18     33.15 o 
  10   2   3       56.31      114.47     40.25 o 
  11   2   3      148.58       92.80     49.11 o 
  12   2   3       91.14      115.56     62.08 o 
  13   2   3      181.68       48.97     97.35 o 
 -13   3   3        5.40       -2.83     65.62 o 
 -12   3   3      337.57      321.14     88.26 o 
 -11   3   3      287.26      208.26     77.29 o 
 -10   3   3      656.87      643.23     90.10 o 
  -9   3   3        5.48      -65.42     47.17 o 
  -8   3   3      102.12      116.21     50.83 o 
  -7   3   3       44.80       79.85     27.49 o 
  -6   3   3     2182.69     2215.60     77.96 o 
  -5   3   3       81.69       76.28     20.99 o 
  -4   3   3       10.34       -9.24     13.68 o 
  -3   3   3        4.00      -18.76     18.57 o 
  -2   3   3     6871.01     7174.69    158.33 o 
  -1   3   3       27.44      125.17     47.29 o 
   0   3   3     9458.77     9968.37    249.78 o 
   1   3   3   115968.98   119274.91   2001.25 o 
   2   3   3    10034.29    10248.16    218.68 o 
   3   3   3     1471.48     1443.74     49.01 o 
   4   3   3     5200.52     5245.25    114.63 o 
   5   3   3       15.82      -17.88     29.03 o 
   6   3   3     1055.51     1053.10     56.04 o 
   7   3   3      122.29       73.62     30.84 o 
   8   3   3     6711.87     7087.90    189.85 o 
   9   3   3      920.32     1124.31     70.26 o 
  10   3   3      194.95      201.60     44.68 o 
  11   3   3     1118.07     1161.34     79.23 o 
  12   3   3     1569.08     1827.46    363.86 o 
  13   3   3      231.03      268.35    122.41 o 
 -13   4   3       93.04       53.98     69.20 o 
 -12   4   3      207.88      190.23    128.43 o 
 -11   4   3        2.61      -12.46     63.45 o 
 -10   4   3     1096.17     1100.28    115.74 o 
  -9   4   3      706.38      916.67     81.26 o 
  -8   4   3     1971.70     2174.17     89.14 o 
  -7   4   3       15.60       -0.28     23.92 o 
  -6   4   3      278.99      262.56     37.53 o 
  -5   4   3      153.65      246.81     32.81 o 
  -4   4   3     3903.76     4268.91     77.73 o 
  -3   4   3     1199.45     1300.66     68.59 o 
  -2   4   3     4084.11     4445.18    126.19 o 
  -1   4   3     1632.78     1740.21     59.62 o 
   0   4   3     3761.75     4006.71    112.66 o 
   1   4   3     2118.72     2450.81     86.92 o 
   2   4   3       25.63       -2.12     21.72 o 
   3   4   3       23.40       20.11     28.85 o 
   4   4   3     5505.83     5014.35    128.75 o 
   5   4   3       84.76       40.18     28.00 o 
   6   4   3      154.04      140.67     32.75 o 
   7   4   3      357.50      488.50     65.72 o 
   8   4   3     2452.51     2478.16     91.91 o 
   9   4   3      187.53      117.16     39.46 o 
  10   4   3      523.47      531.38     58.31 o 
  11   4   3      507.08      661.24     65.83 o 
  12   4   3       71.11       34.46     56.90 o 
  13   4   3       24.71       65.88    105.70 o 
 -13   5   3        0.84        7.65     74.87 o 
 -12   5   3      434.25      495.36     97.83 o 
 -11   5   3       90.25       73.79     73.02 o 
 -10   5   3      444.58      450.41     86.75 o 
  -9   5   3       53.58       53.78     47.40 o 
  -8   5   3     1078.86     1059.70     83.34 o 
  -7   5   3      230.60      271.56     36.09 o 
  -6   5   3     4981.33     4792.90     94.29 o 
  -5   5   3     1163.36     1176.61     44.93 o 
  -4   5   3      297.43      229.80     33.12 o 
  -3   5   3      313.13      365.87     33.53 o 
  -2   5   3    11513.44    11247.33    208.66 o 
  -1   5   3     1277.28     1259.48     53.89 o 
   0   5   3      703.27      723.28     54.56 o 
   1   5   3       65.80       63.55     55.83 o 
   2   5   3    10337.84     9999.03    176.18 o 
   3   5   3     4206.08     4114.12    100.45 o 
   4   5   3     5018.16     4632.99    113.25 o 
   5   5   3     3275.76     2995.36    103.11 o 
   6   5   3     2309.08     2153.32     86.55 o 
   7   5   3     2958.98     3039.25    122.92 o 
   8   5   3     1796.62     1883.45     92.10 o 
   9   5   3      277.71      251.46     65.54 o 
  10   5   3      207.32      145.78     51.26 o 
  11   5   3      815.12      870.14     81.16 o 
  12   5   3      724.54      674.93     91.91 o 
  13   5   3       53.09      103.71     79.03 o 
 -13   6   3      413.64      649.33     84.87 o 
 -12   6   3        0.46       19.00     65.69 o 
 -11   6   3      864.68      847.03    113.68 o 
 -10   6   3      425.12      404.67     87.75 o 
  -9   6   3      355.29      399.62     68.94 o 
  -8   6   3        0.61      -44.46     29.64 o 
  -7   6   3     1338.72     1278.03     61.54 o 
  -6   6   3       43.95       33.64     22.46 o 
  -5   6   3      409.46      336.37     27.91 o 
  -4   6   3     1255.71     1254.84     59.07 o 
  -3   6   3      566.78      688.59     38.04 o 
  -2   6   3      786.37      913.06     73.36 o 
  -1   6   3     2548.95     2473.41     69.46 o 
   0   6   3     2106.16     1954.46     61.45 o 
   1   6   3      619.73      753.24     38.89 o 
   2   6   3       84.32       97.30     23.84 o 
   3   6   3      365.60      318.69     37.63 o 
   4   6   3     2521.38     2414.47     98.61 o 
   5   6   3      713.39      626.88     52.99 o 
   6   6   3      360.07      292.97     46.01 o 
   7   6   3       32.92      -54.10     36.56 o 
   8   6   3      638.17      821.58     81.96 o 
   9   6   3        0.92       37.94     41.49 o 
  10   6   3     1382.87     1606.06    106.85 o 
  11   6   3       18.52        0.61     47.07 o 
  12   6   3       53.97      132.20     65.29 o 
  13   6   3        5.34      -43.56     97.80 o 
 -12   7   3       44.68       13.82     55.01 o 
 -11   7   3        5.07       56.79     78.49 o 
 -10   7   3      476.27      454.11     68.07 o 
  -9   7   3       13.03       15.65     38.45 o 
  -8   7   3     1714.28     1780.78     84.71 o 
  -7   7   3      122.20      120.73     33.72 o 
  -6   7   3     1210.05     1122.73     57.65 o 
  -5   7   3      405.52      442.99     38.08 o 
  -4   7   3     5562.15     5684.89     95.34 o 
  -3   7   3      113.03       99.29     25.48 o 
  -2   7   3     2509.98     2548.70     70.33 o 
  -1   7   3     1394.74     1413.27     49.17 o 
   0   7   3      565.74      491.51     32.75 o 
   1   7   3    11031.60    10642.64    155.38 o 
   2   7   3      898.70      766.68     43.92 o 
   3   7   3     1139.08     1238.92     61.32 o 
   4   7   3     1403.06     1405.94     70.94 o 
   5   7   3     4433.43     4322.73    119.93 o 
   6   7   3       67.99       49.08     36.49 o 
   7   7   3     2681.30     2558.42    114.12 o 
   8   7   3        3.76      -14.59     32.97 o 
   9   7   3      759.07      680.47     69.26 o 
  10   7   3      105.67      169.44     53.19 o 
  11   7   3      198.65      173.71     64.52 o 
  12   7   3       39.88        7.81     65.85 o 
 -12   8   3      110.71      116.42     93.75 o 
 -11   8   3      414.57      340.70     66.44 o 
 -10   8   3      146.86      172.33     67.49 o 
  -9   8   3       82.95       66.84     42.19 o 
  -8   8   3     1057.91     1150.08     73.74 o 
  -7   8   3     2821.88     2835.51    116.62 o 
  -6   8   3      816.92      802.34     58.55 o 
  -5   8   3      324.65      356.89     39.65 o 
  -4   8   3       66.31       43.46     19.12 o 
  -3   8   3     2872.37     2870.17     80.14 o 
  -2   8   3      639.34      612.88     43.16 o 
  -1   8   3     3000.35     2971.16     79.51 o 
   0   8   3      299.25      301.92     30.91 o 
   1   8   3     2042.38     2047.89     59.43 o 
   2   8   3     2089.52     2008.11     59.47 o 
   3   8   3      152.43      153.04     31.63 o 
   4   8   3      852.68      883.35     59.22 o 
   5   8   3      283.27      340.14     46.77 o 
   6   8   3     2047.86     2097.70    110.12 o 
   7   8   3        1.35      -39.01     43.18 o 
   8   8   3       78.27      129.19     52.60 o 
   9   8   3       16.32      -16.34     62.23 o 
  10   8   3      518.15      513.98    110.41 o 
  11   8   3       10.15       -8.37     76.05 o 
  12   8   3       38.91       42.05     75.75 o 
 -12   9   3        0.64       28.86     82.31 o 
 -11   9   3       47.35       63.28     54.78 o 
 -10   9   3      385.41      464.82     70.06 o 
  -9   9   3      418.12      421.06     77.64 o 
  -8   9   3      291.76      229.58     53.82 o 
  -7   9   3       58.30       88.27     38.88 o 
  -6   9   3      245.86      306.40     41.08 o 
  -5   9   3        0.87       35.04     25.76 o 
  -4   9   3     4672.64     4794.65    106.62 o 
  -3   9   3      734.83      754.85     49.83 o 
  -2   9   3      908.34      866.83     51.56 o 
  -1   9   3      170.74      146.74     36.70 o 
   0   9   3     5537.40     5344.07    103.54 o 
   1   9   3     1119.46     1000.60     47.88 o 
   2   9   3      257.02      273.72     37.69 o 
   3   9   3      443.00      555.75     87.69 o 
   4   9   3      617.81      579.14     54.15 o 
   5   9   3     2942.55     2840.18    102.39 o 
   6   9   3      477.41      471.38     55.14 o 
   7   9   3      149.15      125.78     43.29 o 
   8   9   3      323.88      293.73     65.44 o 
   9   9   3      502.51      581.81     81.60 o 
  10   9   3      352.95      238.51     69.33 o 
  11   9   3        6.48       90.14     77.35 o 
 -11  10   3       90.84       54.59     58.81 o 
 -10  10   3      430.56      271.10     91.79 o 
  -9  10   3       95.92       19.07     49.16 o 
  -8  10   3       91.95      111.46     99.05 o 
  -7  10   3      483.09      306.57     78.24 o 
  -6  10   3     2730.15     2967.07    138.43 o 
  -5  10   3     1550.57     1416.58     93.81 o 
  -4  10   3     2298.66     2324.32    108.79 o 
  -3  10   3     1130.33     1209.56     91.98 o 
  -2  10   3     1965.89     2277.79     89.91 o 
  -1  10   3      175.10      182.28     35.74 o 
   0  10   3      400.10      402.37     38.12 o 
   1  10   3     1084.83     1052.39     51.94 o 
   2  10   3     1663.42     1569.43     91.95 o 
   3  10   3        1.97      -14.35     31.85 o 
   4  10   3     1207.16     1173.96     73.88 o 
   5  10   3     1829.10     1697.23     86.48 o 
   6  10   3      604.47      495.20     58.11 o 
   7  10   3        3.81       -7.24     39.91 o 
   8  10   3        0.13      -43.14     38.86 o 
   9  10   3      121.06      151.24     52.96 o 
  10  10   3       63.38       61.60     50.93 o 
  11  10   3        1.00      120.29     62.61 o 
 -10  11   3       64.02      134.43    151.60 o 
  -9  11   3      148.61      181.17     60.60 o 
  -8  11   3        0.78      -41.12     60.46 o 
  -7  11   3       58.91       39.33     44.01 o 
  -6  11   3        7.94       -8.83     36.66 o 
  -5  11   3        4.21       52.08     44.77 o 
  -4  11   3      743.03      633.63     85.85 o 
  -3  11   3        3.13      -13.90     47.05 o 
  -2  11   3       53.20       36.32     54.00 o 
  -1  11   3     1166.20     1197.94     82.45 o 
   0  11   3     1446.74     1470.77     88.25 o 
   1  11   3       59.06      137.22     38.63 o 
   2  11   3     1786.71     1931.79     85.42 o 
   3  11   3     1281.52     1101.90     65.79 o 
   4  11   3      174.56      188.62     46.80 o 
   5  11   3      402.54      447.61     59.08 o 
   6  11   3      670.96      667.06     81.45 o 
   7  11   3      851.40      869.87    105.35 o 
   8  11   3      580.37      719.90     77.86 o 
   9  11   3       57.03       20.08     47.58 o 
  10  11   3      376.98      392.48     67.31 o 
 -10  12   3      204.73      403.34    166.90 o 
  -9  12   3      575.52      684.51     84.85 o 
  -8  12   3        2.24      -60.22     50.72 o 
  -7  12   3      285.74      315.33     81.39 o 
  -6  12   3      969.30      920.96     93.95 o 
  -5  12   3     1197.39     1393.07    119.27 o 
  -4  12   3      956.43     1170.89    151.50 o 
  -3  12   3       76.97       55.90     69.11 o 
  -2  12   3      102.17       49.78     52.09 o 
  -1  12   3     2975.16     3029.39    124.81 o 
   0  12   3      567.63      759.91     93.31 o 
   1  12   3      219.81      218.99     53.00 o 
   2  12   3      101.05       71.53     46.82 o 
   3  12   3     2412.68     2470.86    150.36 o 
   4  12   3      417.94      350.74     61.41 o 
   5  12   3        0.13      -63.14     42.65 o 
   6  12   3        1.02       48.75     47.67 o 
   7  12   3       91.02       81.26     50.13 o 
   8  12   3       47.43       79.74     53.92 o 
   9  12   3        6.67      -67.38     46.28 o 
  10  12   3        5.04      -11.85     51.01 o 
  -9  13   3        5.42       11.44     82.54 o 
  -8  13   3       49.09      137.64     86.54 o 
  -7  13   3      537.19      508.30    116.63 o 
  -6  13   3       16.95      -50.09     53.08 o 
  -5  13   3      239.53      293.34     72.50 o 
  -4  13   3       62.13       54.08     57.62 o 
  -3  13   3       73.49      164.41     64.12 o 
  -2  13   3      290.35      281.16     68.52 o 
  -1  13   3     1093.23     1107.87     86.91 o 
   0  13   3       30.01       23.38     55.30 o 
   1  13   3       12.58       99.64     63.16 o 
   2  13   3      287.81      343.60     84.72 o 
   3  13   3     1476.81     1609.17    102.37 o 
   4  13   3        0.32       30.22     49.27 o 
   5  13   3       22.89       14.76     50.49 o 
   6  13   3      117.71      132.58     55.19 o 
   7  13   3     2500.77     2529.87    193.72 o 
   8  13   3       94.96      149.17     61.52 o 
   9  13   3       42.96      -18.18     54.62 o 
  -8  14   3        1.60      105.05     88.99 o 
  -7  14   3       19.88      -21.64     76.47 o 
  -6  14   3       17.72      -31.73     60.30 o 
  -5  14   3      639.73      641.80     96.87 o 
  -4  14   3       35.48       75.72    102.75 o 
  -3  14   3       33.70       14.75     53.46 o 
  -2  14   3      477.95      535.08     85.65 o 
  -1  14   3     1183.53     1142.84    150.90 o 
   0  14   3      235.87      185.64     70.51 o 
   1  14   3       15.36        7.43     60.43 o 
   2  14   3      251.98      402.53    105.37 o 
   3  14   3     1963.60     2187.67    119.61 o 
   4  14   3        2.12      -16.69     47.79 o 
   5  14   3       29.52       -1.37     51.65 o 
   6  14   3       21.65       37.34     76.22 o 
   7  14   3       15.67       -3.84     54.91 o 
   8  14   3      125.35       44.03     61.43 o 
  -7  15   3      160.92      197.87     98.70 o 
  -6  15   3       36.89      -26.82     70.61 o 
  -5  15   3       77.15      -13.48     62.94 o 
  -4  15   3        5.93      -73.00     58.19 o 
  -3  15   3       16.69       48.29     59.17 o 
  -2  15   3       30.29       17.56     75.76 o 
  -1  15   3      510.15      493.40    115.48 o 
   0  15   3      343.86      330.73    103.17 o 
   1  15   3       64.43       96.47     70.34 o 
   2  15   3        0.57       13.39     66.99 o 
   3  15   3      657.83      791.77    183.02 o 
   4  15   3      261.17      401.67     90.14 o 
   5  15   3       35.13       37.84     55.75 o 
   6  15   3      110.90      105.34     63.73 o 
   7  15   3      894.64      946.96    100.25 o 
  -5  16   3      253.41      320.75    122.07 o 
  -4  16   3      143.23      167.90     76.53 o 
  -3  16   3      140.61      169.89     75.68 o 
  -2  16   3      446.58      341.61    108.06 o 
  -1  16   3       47.68       74.24     93.43 o 
   0  16   3        2.19      -52.67     76.64 o 
   1  16   3        1.24      -81.75     63.09 o 
   2  16   3      472.07      472.98    128.48 o 
   3  16   3       75.20        8.19     71.84 o 
   4  16   3       23.59      -93.25     62.17 o 
   5  16   3       12.70      -42.49     55.15 o 
  -3  17   3        9.09       -4.01     93.92 o 
  -2  17   3        5.09       21.74     95.53 o 
  -1  17   3       23.12      -59.84     83.96 o 
   0  17   3      499.74      741.65    144.34 o 
   1  17   3        7.47     -108.64     80.38 o 
   2  17   3       53.31      156.96     84.37 o 
   3  17   3       15.48        4.27     76.17 o 
 -12   0   4      382.09       95.97    147.43 o 
 -10   0   4       53.43      -56.33     54.07 o 
  -8   0   4     1139.86     1002.90    143.26 o 
  -6   0   4       86.17      130.12     37.94 o 
  -4   0   4      815.90     1027.23     69.31 o 
   0   0   4       34.63       16.86     31.29 o 
   2   0   4        0.15       33.38     38.94 o 
   4   0   4    28265.57    29357.83    688.01 o 
   6   0   4     3361.78     4029.70    136.47 o 
   8   0   4     7993.94     8053.68    195.15 o 
  10   0   4      981.78     1088.15    146.41 o 
  12   0   4     1488.97     1892.53    145.15 o 
 -13   1   4        0.16       99.15    149.51 o 
 -12   1   4      741.04      772.30    123.03 o 
 -11   1   4      109.49      130.94     94.09 o 
 -10   1   4     3432.76     3315.10    134.88 o 
  -9   1   4     1205.73     1181.92     91.34 o 
  -8   1   4     8657.97     8469.39    207.79 o 
  -7   1   4     1348.35     1365.33     48.16 o 
  -6   1   4      233.62      200.12     23.84 o 
  -5   1   4     2385.78     2305.38     50.68 o 
  -4   1   4    33741.70    34424.33    439.25 o 
  -3   1   4     4956.99     4498.17    118.95 o 
  -2   1   4     5379.51     5821.96    215.58 o 
  -1   1   4     9025.63     9217.84    208.47 o 
   0   1   4     4979.31     5175.04    137.67 o 
   1   1   4    21133.89    22761.05    411.93 o 
   2   1   4      104.85       36.82     22.21 o 
   3   1   4     2361.17     2022.11     86.91 o 
   4   1   4    11230.69    11114.28    235.63 o 
   5   1   4       93.01      120.68     30.30 o 
   6   1   4      222.87      264.81     31.16 o 
   7   1   4     1917.60     1844.19     64.77 o 
   8   1   4      979.79      962.05     62.07 o 
   9   1   4       14.30      -39.63     35.76 o 
  10   1   4       46.82        1.64     35.62 o 
  11   1   4       11.95       -6.40     38.65 o 
  12   1   4        0.09        3.04     42.28 o 
  13   1   4        0.95      -81.25     87.11 o 
 -13   2   4       73.30       84.58     71.52 o 
 -12   2   4      453.10      443.03     93.05 o 
 -11   2   4       17.37       34.55     62.86 o 
 -10   2   4      163.49      224.30     54.19 o 
  -9   2   4      929.78      923.10     97.08 o 
  -8   2   4       92.28       65.19     34.65 o 
  -7   2   4      629.97      662.64     48.31 o 
  -6   2   4      389.62      382.21     35.45 o 
  -5   2   4      426.09      502.81     31.05 o 
  -4   2   4      163.03      169.77     21.16 o 
  -3   2   4      781.71      815.34     44.47 o 
  -2   2   4     1537.18     1670.68     55.00 o 
  -1   2   4       23.95       24.57     48.68 o 
   0   2   4       12.66       21.56     21.64 o 
   1   2   4   132126.16   138214.33   2317.71 o 
   2   2   4     1909.17     2102.49     75.08 o 
   3   2   4     1447.99     1360.73     51.82 o 
   4   2   4     3552.18     3389.56     73.65 o 
   5   2   4     1581.15     1516.52     59.30 o 
   6   2   4     1520.40     1721.80     68.12 o 
   7   2   4     3854.14     4152.57    108.89 o 
   8   2   4     3817.43     3721.42    106.82 o 
   9   2   4     1986.13     2225.81     90.87 o 
  10   2   4       42.45       13.46     62.30 o 
  11   2   4        6.24      -17.98     39.54 o 
  12   2   4      448.01      427.49     66.01 o 
  13   2   4      201.83      410.76    129.81 o 
 -13   3   4       43.38       30.68     67.08 o 
 -12   3   4      481.81      511.81     99.00 o 
 -11   3   4     1524.31     1634.47    234.78 o 
 -10   3   4      216.07      142.81     66.36 o 
  -9   3   4      854.41      682.04     71.56 o 
  -8   3   4      139.04      145.38     38.85 o 
  -7   3   4     6671.27     6867.50    132.70 o 
  -6   3   4        8.79        3.65     21.22 o 
  -5   3   4     3903.01     3984.18     75.64 o 
  -4   3   4     7475.04     7719.33    113.74 o 
  -3   3   4       76.60      129.80     38.34 o 
  -2   3   4    11200.94    11609.89    201.52 o 
  -1   3   4     4567.72     4519.53    120.79 o 
   0   3   4      188.90      275.24     32.06 o 
   1   3   4    62833.73    60794.49   1047.08 o 
   2   3   4     5159.02     4716.32    130.15 o 
   3   3   4    11970.13    11935.66    202.42 o 
   4   3   4     1434.98     1181.71     50.48 o 
   5   3   4      104.98       88.53     27.73 o 
   6   3   4      961.29      933.85     55.22 o 
   7   3   4     4962.24     4978.49    121.21 o 
   8   3   4      358.72      371.88     47.53 o 
   9   3   4       21.80        7.84     34.75 o 
  10   3   4        9.31       26.49     37.37 o 
  11   3   4      912.68     1032.03    105.75 o 
  12   3   4        5.76        9.26     50.34 o 
  13   3   4       32.51       74.41     99.33 o 
 -13   4   4      164.84      247.82     89.10 o 
 -12   4   4       54.99       31.90    124.22 o 
 -11   4   4      192.57      112.12    163.38 o 
 -10   4   4      284.96      245.04     74.66 o 
  -9   4   4     1334.74     1447.57    121.73 o 
  -8   4   4      755.02      613.37     91.79 o 
  -7   4   4     2355.99     2338.65     74.10 o 
  -6   4   4       33.27        6.73     19.88 o 
  -5   4   4      173.09      109.01     21.47 o 
  -4   4   4       31.70        6.99     19.06 o 
  -3   4   4     9766.42     9809.14    167.70 o 
  -2   4   4       18.35       -8.39     15.95 o 
  -1   4   4     6502.24     6436.54    131.57 o 
   0   4   4      387.45      284.01     36.81 o 
   1   4   4    61518.61    65438.19   1133.79 o 
   2   4   4      391.80      438.44     36.11 o 
   3   4   4      101.66       95.32     26.02 o 
   4   4   4      299.04      297.63     45.62 o 
   5   4   4     4635.17     4632.25    117.74 o 
   6   4   4     1416.71     1417.86     64.85 o 
   7   4   4     3063.17     3202.56     98.64 o 
   8   4   4       18.91      -22.35     31.99 o 
   9   4   4     1323.19     1223.97     75.31 o 
  10   4   4       84.93      113.95     42.10 o 
  11   4   4       55.50       38.16     43.70 o 
  12   4   4       25.86      -25.95     43.36 o 
  13   4   4       79.16       26.08     87.61 o 
 -13   5   4        9.36       67.85     81.70 o 
 -12   5   4       67.14      113.69    111.87 o 
 -11   5   4     1271.58     1770.64    194.37 o 
 -10   5   4      255.49      326.36     82.67 o 
  -9   5   4       26.31      -19.21     52.54 o 
  -8   5   4     1156.83     1177.60     90.14 o 
  -7   5   4      938.27      957.74     47.49 o 
  -6   5   4      663.18      741.81     41.15 o 
  -5   5   4      826.73      856.19     39.90 o 
  -4   5   4       31.77       39.15     18.99 o 
  -3   5   4      178.31      153.90     23.85 o 
  -2   5   4     5239.49     5058.35    106.65 o 
  -1   5   4     7743.91     7790.97    129.67 o 
   0   5   4    17933.73    18595.00    279.83 o 
   1   5   4      523.56      548.97     39.27 o 
   2   5   4     6754.10     6114.99    158.78 o 
   3   5   4    11188.57    10460.60    189.75 o 
   4   5   4     2903.07     2813.10    132.18 o 
   5   5   4       74.62       46.07     31.52 o 
   6   5   4     1960.52     1969.18     97.28 o 
   7   5   4     5094.71     5419.62    145.18 o 
   8   5   4      211.52      207.60     49.18 o 
   9   5   4      457.49      412.98     58.23 o 
  10   5   4       48.90      100.90     46.44 o 
  11   5   4     1555.09     1563.04    103.14 o 
  12   5   4      123.13       91.30     64.56 o 
  13   5   4      104.69      211.79     95.03 o 
 -13   6   4      120.50      170.58     74.22 o 
 -12   6   4       48.78       16.00     53.33 o 
 -11   6   4      447.65      424.17     67.98 o 
 -10   6   4        0.89       56.58     47.01 o 
  -9   6   4      494.94      263.45     67.48 o 
  -8   6   4      414.38      392.07     48.65 o 
  -7   6   4     1506.03     1533.93     77.62 o 
  -6   6   4        0.01      -13.59     21.98 o 
  -5   6   4     2160.39     2140.27     56.21 o 
  -4   6   4       25.66        0.00     18.12 o 
  -3   6   4    16086.39    15838.32    256.10 o 
  -2   6   4     2311.42     2188.21     62.52 o 
  -1   6   4     1214.54     1341.19     45.42 o 
   0   6   4      483.67      482.54     30.78 o 
   1   6   4     6274.08     6174.24    121.08 o 
   2   6   4       45.28       18.20     24.12 o 
   3   6   4      234.52      293.08     70.69 o 
   4   6   4     5125.54     4906.74    123.38 o 
   5   6   4      201.72      131.90     36.69 o 
   6   6   4     2534.65     2628.19     99.07 o 
   7   6   4      216.24      153.72     62.24 o 
   8   6   4      558.68      554.58     64.04 o 
   9   6   4       49.68       88.85     45.73 o 
  10   6   4       61.30       49.80     55.10 o 
  11   6   4       58.40      139.70     55.50 o 
  12   6   4      782.49      800.59    101.42 o 
  13   6   4        2.29       47.47     76.63 o 
 -12   7   4      652.75      561.13     98.17 o 
 -11   7   4        8.81      -42.40     74.08 o 
 -10   7   4      461.52      554.40     69.11 o 
  -9   7   4      243.41      230.30     50.91 o 
  -8   7   4     1705.79     1546.62    102.64 o 
  -7   7   4       24.08        4.07     32.79 o 
  -6   7   4      868.94      817.93     72.01 o 
  -5   7   4      180.16      192.68     27.66 o 
  -4   7   4     5374.58     4985.79    111.07 o 
  -3   7   4     1409.50     1651.25     60.86 o 
  -2   7   4      561.22      482.53     37.71 o 
  -1   7   4     3183.45     3346.17     74.15 o 
   0   7   4     5765.88     6281.92    108.64 o 
   1   7   4      427.89      389.31     31.16 o 
   2   7   4     1159.54     1128.78     54.72 o 
   3   7   4      457.84      541.80     73.65 o 
   4   7   4     2586.07     2549.15     91.27 o 
   5   7   4     3919.60     3580.42    140.85 o 
   6   7   4      701.08      747.27     63.29 o 
   7   7   4      934.13      851.52     70.03 o 
   8   7   4     1139.87     1138.83    124.87 o 
   9   7   4     1031.89     1094.03     85.01 o 
  10   7   4       61.12      144.65     58.55 o 
  11   7   4      365.79      346.17     70.00 o 
  12   7   4        6.00     -101.53     67.69 o 
 -12   8   4      133.15       93.68     57.82 o 
 -11   8   4      412.68      429.42     68.62 o 
 -10   8   4       35.71       29.83     48.90 o 
  -9   8   4      303.72      266.95     66.65 o 
  -8   8   4        6.10       13.87     51.19 o 
  -7   8   4      492.63      500.87     52.15 o 
  -6   8   4       99.95       15.30     29.64 o 
  -5   8   4     4245.36     4028.10     95.97 o 
  -4   8   4       24.93      -25.65     21.85 o 
  -3   8   4     1085.12     1103.09     55.71 o 
  -2   8   4      314.58      323.26     40.12 o 
  -1   8   4     2880.52     2832.34     82.46 o 
   0   8   4     3891.37     3666.47     81.04 o 
   1   8   4       22.27       40.73     22.71 o 
   2   8   4       20.63       19.86     26.46 o 
   3   8   4     2735.09     2672.82     82.36 o 
   4   8   4     2017.39     2045.13     90.90 o 
   5   8   4      131.35      109.33     46.86 o 
   6   8   4     1231.39     1163.21     89.63 o 
   7   8   4        7.34       18.87     61.46 o 
   8   8   4     1460.21     1339.58    104.18 o 
   9   8   4      318.11      198.89     79.30 o 
  10   8   4       56.56      156.48     60.83 o 
  11   8   4       10.93       60.90     62.28 o 
  12   8   4      711.70      966.03    131.72 o 
 -11   9   4       99.43      128.58     56.21 o 
 -10   9   4       31.75      -39.61     45.52 o 
  -9   9   4      437.33      531.04     67.62 o 
  -8   9   4      873.29     1068.99     73.55 o 
  -7   9   4      954.21      884.28     63.01 o 
  -6   9   4      106.23      163.62     33.82 o 
  -5   9   4     5416.69     5380.42    116.24 o 
  -4   9   4     5106.05     4987.72    125.30 o 
  -3   9   4     1539.66     1575.99     73.73 o 
  -2   9   4      287.08      278.13     36.90 o 
  -1   9   4       24.36       28.73     26.92 o 
   0   9   4     1620.32     1559.76     57.78 o 
   1   9   4     2893.49     2932.28     77.88 o 
   2   9   4       89.04      112.28     40.22 o 
   3   9   4       34.46       24.31     32.52 o 
   4   9   4      849.93      916.55     58.80 o 
   5   9   4      155.67      220.90     46.99 o 
   6   9   4       26.66      -22.67     36.48 o 
   7   9   4       33.25      -25.33     43.37 o 
   8   9   4       62.02        7.49     48.17 o 
   9   9   4     1167.35     1204.74    106.70 o 
  10   9   4       14.70      138.61     60.43 o 
  11   9   4        9.85       60.17     61.99 o 
 -11  10   4      160.71      122.78     95.91 o 
 -10  10   4       69.67       67.82     58.54 o 
  -9  10   4      113.48       29.11     47.16 o 
  -8  10   4       26.99       -7.58     41.22 o 
  -7  10   4      122.71       70.64     42.89 o 
  -6  10   4        2.62       15.77     31.89 o 
  -5  10   4      245.89      159.73     44.38 o 
  -4  10   4      208.95      171.03     47.24 o 
  -3  10   4        9.02      -16.79     29.57 o 
  -2  10   4      737.41      744.99     52.90 o 
  -1  10   4     1974.44     2038.27     75.79 o 
   0  10   4       22.67       68.84     52.76 o 
   1  10   4       29.91       21.89     30.75 o 
   2  10   4     1036.25     1063.89    102.21 o 
   3  10   4     2068.36     2179.92     82.27 o 
   4  10   4      697.06      858.35     67.38 o 
   5  10   4       40.62       42.37     47.64 o 
   6  10   4      140.28      217.42     47.30 o 
   7  10   4      572.14      477.84     60.58 o 
   8  10   4      684.11      840.90     76.71 o 
   9  10   4      382.13      331.94     60.59 o 
  10  10   4       56.33       21.57     58.34 o 
  11  10   4       36.52       15.44     64.71 o 
 -10  11   4      297.72      133.52    125.17 o 
  -9  11   4      342.32      462.70    109.90 o 
  -8  11   4       96.22       49.70    118.22 o 
  -7  11   4      661.19      703.91     75.48 o 
  -6  11   4      270.43      157.11     63.97 o 
  -5  11   4     4772.27     4628.11    183.96 o 
  -4  11   4      139.72      147.31     64.61 o 
  -3  11   4     1073.61     1069.99    103.49 o 
  -2  11   4     2919.45     3107.84    122.27 o 
  -1  11   4     1965.69     1979.55    111.42 o 
   0  11   4      909.20      947.74     52.66 o 
   1  11   4      834.31      932.58     59.65 o 
   2  11   4      120.34       58.08     34.94 o 
   3  11   4      166.17      126.03     38.43 o 
   4  11   4      157.28       92.90     43.78 o 
   5  11   4        7.19       -4.46     38.56 o 
   6  11   4      274.28      302.37     55.95 o 
   7  11   4      377.36      316.73     57.78 o 
   8  11   4        9.82      -21.88     42.47 o 
   9  11   4      103.54      119.83     54.15 o 
  10  11   4       38.59       15.14     52.10 o 
 -10  12   4       48.60      -31.99    116.83 o 
  -9  12   4       31.56       29.34    122.39 o 
  -8  12   4        7.48      -92.56     89.71 o 
  -7  12   4        1.31      -15.97     69.81 o 
  -6  12   4      771.13     1005.69    111.70 o 
  -5  12   4       65.46       30.73     56.01 o 
  -4  12   4      221.43      183.51     60.25 o 
  -3  12   4       79.81       63.86     53.03 o 
  -2  12   4      298.20      318.64     57.09 o 
  -1  12   4       58.31       53.07     42.23 o 
   0  12   4      261.53      281.56     68.30 o 
   1  12   4      154.02       51.97     45.77 o 
   2  12   4     1994.94     1983.23    125.04 o 
   3  12   4      611.80      666.74     64.24 o 
   4  12   4       11.22      -28.20     45.20 o 
   5  12   4      288.35      308.59     62.31 o 
   6  12   4     1185.24     1226.17     88.72 o 
   7  12   4      219.45      207.15     56.26 o 
   8  12   4       81.45      140.89     53.06 o 
   9  12   4       89.41       66.20     53.45 o 
  10  12   4      531.49      439.12     73.71 o 
  -9  13   4       29.37      -32.12     85.48 o 
  -8  13   4        7.24      108.72     84.33 o 
  -7  13   4        2.72       11.77     77.07 o 
  -6  13   4      759.24      786.69    103.72 o 
  -5  13   4      256.48      141.11     67.46 o 
  -4  13   4      157.61       98.97     62.26 o 
  -3  13   4      111.05      110.98     59.68 o 
  -2  13   4     2134.22     2527.31    159.61 o 
  -1  13   4      260.77      263.31     56.72 o 
   0  13   4        4.88       31.48     57.83 o 
   1  13   4       17.37       20.68     45.13 o 
   2  13   4     2041.13     2109.11    189.31 o 
   3  13   4      320.92      216.53     58.09 o 
   4  13   4      732.09      733.72     80.66 o 
   5  13   4        1.86      -29.81     48.86 o 
   6  13   4      556.45      397.74     70.94 o 
   7  13   4      160.10      157.61     62.23 o 
   8  13   4       40.64       55.75     56.26 o 
   9  13   4       33.32       26.92     58.81 o 
  -8  14   4       26.11        2.44     83.49 o 
  -7  14   4      155.06      112.94    103.62 o 
  -6  14   4      161.89      106.81     88.88 o 
  -5  14   4        7.21       66.67     64.81 o 
  -4  14   4       81.96       52.46     57.90 o 
  -3  14   4      520.44      443.37     81.45 o 
  -2  14   4      225.35      299.66     72.31 o 
  -1  14   4      199.09      190.68     98.75 o 
   0  14   4       38.77       50.56     65.45 o 
   1  14   4      233.27      276.57     79.51 o 
   2  14   4     1305.41     1275.78    123.86 o 
   3  14   4       22.30      -31.47     45.42 o 
   4  14   4        1.35       40.97     54.01 o 
   5  14   4        3.91      -57.26     49.48 o 
   6  14   4     1225.62     1457.88    136.11 o 
   7  14   4      108.36       99.49     67.05 o 
   8  14   4       85.97       61.75     62.83 o 
  -7  15   4      131.13      225.30    159.25 o 
  -6  15   4      513.44      429.31    114.59 o 
  -5  15   4      121.29      224.83     77.77 o 
  -4  15   4       56.01      -53.82     55.46 o 
  -3  15   4      185.89      149.39     68.78 o 
  -2  15   4      203.91      307.28    104.22 o 
  -1  15   4      181.40       62.30     79.61 o 
   0  15   4       10.44       25.66     59.51 o 
   1  15   4      484.70      556.13     97.61 o 
   2  15   4     1207.49     1167.11    127.12 o 
   3  15   4       17.88       51.98     54.44 o 
   4  15   4       34.70       71.00     56.17 o 
   5  15   4      164.93      179.51     65.14 o 
   6  15   4      288.78      293.60     77.69 o 
   7  15   4      217.95      107.01     63.38 o 
  -5  16   4      111.15       -3.57     69.49 o 
  -4  16   4        1.61       -5.28     64.48 o 
  -3  16   4      366.15      386.09    119.41 o 
  -2  16   4       14.28        8.54    180.11 o 
  -1  16   4      395.24      510.56    125.32 o 
   0  16   4       79.05       90.70     87.51 o 
   1  16   4       12.80       59.66     72.27 o 
   2  16   4      282.43      390.83     96.51 o 
   3  16   4      191.08      224.68     89.97 o 
   4  16   4        8.20      -56.22     55.35 o 
   5  16   4       11.46        4.25     60.96 o 
  -3  17   4      581.29      253.57    156.47 o 
  -2  17   4       45.36       42.85     94.27 o 
  -1  17   4      187.08      266.99    117.52 o 
   0  17   4        0.26      -21.93     93.92 o 
   1  17   4      301.15      401.62    123.62 o 
   2  17   4       22.46        9.72     81.12 o 
 -13   0   5      400.44      107.09    146.04 o 
 -11   0   5      775.12      872.31    123.37 o 
  -9   0   5    12962.36    13776.73    429.12 o 
  -7   0   5     1531.95     1548.48    145.34 o 
  -5   0   5    54704.36    55106.85    832.73 o 
  -3   0   5    10632.14    10833.12    290.25 o 
  -1   0   5    16414.19    18198.19    392.40 o 
   1   0   5      449.70      425.59     63.98 o 
   3   0   5      965.51      977.75    104.31 o 
   5   0   5     6177.37     5969.42    165.64 o 
   7   0   5     6360.15     5986.34    158.95 o 
   9   0   5      675.77      838.27     94.32 o 
  11   0   5      146.02      329.71     79.04 o 
  13   0   5      135.46      174.79    183.59 o 
 -13   1   5      818.67      826.09    161.70 o 
 -12   1   5        8.01      -20.33     59.12 o 
 -11   1   5        0.33      -47.53     41.78 o 
 -10   1   5      142.92      160.99     82.71 o 
  -9   1   5     2435.51     2405.62    114.57 o 
  -8   1   5        0.02      -18.01     33.27 o 
  -7   1   5       55.54       33.51     28.57 o 
  -6   1   5     1073.41     1095.88     38.11 o 
  -5   1   5     1338.20     1326.00     41.93 o 
  -4   1   5      478.60      448.24     30.45 o 
  -3   1   5      255.04      267.65     26.60 o 
  -2   1   5      707.90      630.06     26.80 o 
  -1   1   5      241.18      215.43     25.21 o 
   0   1   5     2050.09     2344.50     83.59 o 
   1   1   5     6134.18     6726.58    151.19 o 
   2   1   5     3360.42     3316.69    100.21 o 
   3   1   5     3067.83     3140.89     72.20 o 
   4   1   5     3875.03     4090.42     82.76 o 
   5   1   5     6910.29     7499.42    139.96 o 
   6   1   5      578.90      568.08     41.01 o 
   7   1   5     6002.65     5878.19    118.54 o 
   8   1   5       32.62       10.54     33.67 o 
   9   1   5       88.86      133.99     35.93 o 
  10   1   5      219.82      165.76     43.59 o 
  11   1   5     1070.68     1204.33     84.37 o 
  12   1   5       32.15       57.31     45.41 o 
  13   1   5       48.91       78.60     63.63 o 
 -13   2   5      228.10      269.36    131.56 o 
 -12   2   5      479.67      372.38    126.13 o 
 -11   2   5       72.18       49.12     64.45 o 
 -10   2   5      711.13      629.53     73.56 o 
  -9   2   5     6384.95     6070.37    240.10 o 
  -8   2   5     1434.43     1555.57     91.57 o 
  -7   2   5      276.62      214.64     37.32 o 
  -6   2   5     3605.45     3029.67     73.63 o 
  -5   2   5    14337.08    15894.07    219.37 o 
  -4   2   5    13002.10    12710.02    202.29 o 
  -3   2   5      127.66      178.57     19.54 o 
  -2   2   5    19451.29    20487.00    324.03 o 
  -1   2   5    10720.49    10491.63    180.77 o 
   0   2   5      170.59       98.15     20.15 o 
   1   2   5     3256.76     3152.44     81.15 o 
   2   2   5      202.65      367.83     31.69 o 
   3   2   5     9531.27     9318.19    151.95 o 
   4   2   5     1414.28     1724.21     54.61 o 
   5   2   5     1222.95     1327.36     58.24 o 
   6   2   5     2206.87     2013.81     86.56 o 
   7   2   5     2767.71     2734.64     90.35 o 
   8   2   5       24.30       11.99     32.24 o 
   9   2   5       28.32      -22.62     33.92 o 
  10   2   5      948.03     1174.02     77.51 o 
  11   2   5       15.58      -25.72     40.95 o 
  12   2   5        9.27       17.53     45.09 o 
  13   2   5       13.00       17.11     59.59 o 
 -13   3   5      105.81       27.34     68.30 o 
 -12   3   5       67.01       16.21     77.91 o 
 -11   3   5      173.24      127.86     73.24 o 
 -10   3   5     1331.98     1252.94    121.28 o 
  -9   3   5     1027.37      963.74     82.93 o 
  -8   3   5      303.54      305.52     81.70 o 
  -7   3   5      487.64      502.74     47.72 o 
  -6   3   5     1146.13     1135.65     46.77 o 
  -5   3   5       65.77       48.34     17.87 o 
  -4   3   5      124.05       76.85     36.40 o 
  -3   3   5      310.63      232.46     24.74 o 
  -2   3   5     3749.77     3699.50     73.46 o 
  -1   3   5      203.76      243.88     36.21 o 
   0   3   5    18115.54    18764.36    527.63 o 
   1   3   5    26939.08    27804.40    440.18 o 
   2   3   5     1826.12     1933.37     56.70 o 
   3   3   5     3003.72     2843.19     72.59 o 
   4   3   5     3830.32     3869.42     90.93 o 
   5   3   5      930.28     1046.09     53.36 o 
   6   3   5      741.56      884.60     85.43 o 
   7   3   5     1386.58     1333.78     70.47 o 
   8   3   5     2082.70     2220.93     90.28 o 
   9   3   5       65.91       46.14     36.58 o 
  10   3   5      308.01      308.82     49.42 o 
  11   3   5     1462.18     1378.68     87.51 o 
  12   3   5        2.35      -63.63     47.51 o 
  13   3   5       52.07      137.40     70.64 o 
 -13   4   5        2.15      -96.66     64.92 o 
 -12   4   5     1363.56     1429.14    142.64 o 
 -11   4   5      475.99      484.28     98.32 o 
 -10   4   5       36.26      116.48     62.66 o 
  -9   4   5      495.14      495.63    148.62 o 
  -8   4   5      140.48      156.68     36.40 o 
  -7   4   5     2954.02     2979.08    114.87 o 
  -6   4   5      315.70      360.06     29.76 o 
  -5   4   5     1104.69     1093.91     47.66 o 
  -4   4   5     2867.45     2812.56    102.67 o 
  -3   4   5     5867.68     5881.62    117.55 o 
  -2   4   5     4373.71     4509.21     81.27 o 
  -1   4   5     6861.64     7130.48    120.71 o 
   0   4   5    13917.67    14014.78    222.96 o 
   1   4   5    18686.40    19368.19    295.52 o 
   2   4   5    31987.36    31267.37    453.32 o 
   3   4   5      650.64      586.94     57.86 o 
   4   4   5     2584.78     2393.78     73.48 o 
   5   4   5      271.81      209.48     51.86 o 
   6   4   5     5537.80     5368.04    140.38 o 
   7   4   5      217.84      209.81     41.04 o 
   8   4   5       93.21       60.55     66.66 o 
   9   4   5      328.57      303.46     48.41 o 
  10   4   5     1593.95     1542.68    116.08 o 
  11   4   5       10.41       22.05     44.14 o 
  12   4   5        8.76      135.08     58.56 o 
  13   4   5       34.64       66.61     82.65 o 
 -13   5   5       34.21       53.18     71.67 o 
 -12   5   5        6.18      -24.04     47.84 o 
 -11   5   5      250.46      336.69     60.92 o 
 -10   5   5      604.94      694.23    107.40 o 
  -9   5   5      590.63      515.80     61.33 o 
  -8   5   5      308.26      304.12     43.01 o 
  -7   5   5      190.63      197.15     33.07 o 
  -6   5   5     1705.27     1669.82     54.67 o 
  -5   5   5        0.86       -1.39     16.58 o 
  -4   5   5     6247.36     6204.62    127.45 o 
  -3   5   5      138.77      145.56     22.77 o 
  -2   5   5     8170.01     8533.38    119.99 o 
  -1   5   5      355.32      360.22     30.48 o 
   0   5   5     8935.70     8754.75    143.79 o 
   1   5   5      634.04      716.61     85.15 o 
   2   5   5        4.50       -9.17     21.67 o 
   3   5   5      102.19      130.51     34.38 o 
   4   5   5     2467.86     2347.62     83.18 o 
   5   5   5      450.83      450.42     42.17 o 
   6   5   5        0.36      -11.59     32.45 o 
   7   5   5      235.77      216.21     46.51 o 
   8   5   5     1617.96     1528.57     98.34 o 
   9   5   5      766.66      890.35     77.20 o 
  10   5   5       51.01       91.49     49.02 o 
  11   5   5       11.74       10.13     47.03 o 
  12   5   5        7.77      -12.90     51.14 o 
  13   5   5      286.33      331.24    102.35 o 
 -13   6   5      151.23      210.86     91.41 o 
 -12   6   5      417.71      399.09     68.81 o 
 -11   6   5      773.46      740.25     77.08 o 
 -10   6   5      329.82      417.24     64.19 o 
  -9   6   5      627.53      598.07     64.44 o 
  -8   6   5       30.95       20.30     43.31 o 
  -7   6   5     1311.29     1361.54     60.61 o 
  -6   6   5       13.36      -13.31     21.39 o 
  -5   6   5     1918.68     1997.68     53.71 o 
  -4   6   5     4139.74     4103.98     92.53 o 
  -3   6   5     2217.43     2196.78     60.94 o 
  -2   6   5       45.67       31.49     19.06 o 
  -1   6   5     3594.30     3597.69     74.46 o 
   0   6   5     7801.57     8436.17    129.87 o 
   1   6   5    17013.10    17598.37    250.80 o 
   2   6   5    12735.03    13067.42    229.16 o 
   3   6   5     1950.54     1755.92     74.69 o 
   4   6   5      616.13      695.25     56.31 o 
   5   6   5     4632.35     4600.55    112.93 o 
   6   6   5     1902.28     1786.77     86.14 o 
   7   6   5     1840.36     2034.11     95.32 o 
   8   6   5        2.43       38.63     41.53 o 
   9   6   5      221.60      252.97     62.85 o 
  10   6   5      602.02      726.94     87.58 o 
  11   6   5       97.76       25.03     50.80 o 
  12   6   5      173.26       93.97     56.86 o 
 -12   7   5        4.20      102.59     77.37 o 
 -11   7   5      259.79      196.97     79.45 o 
 -10   7   5        1.56      -19.70     42.49 o 
  -9   7   5      208.18      222.46     57.80 o 
  -8   7   5      390.05      391.85    104.62 o 
  -7   7   5      215.99      200.73     40.04 o 
  -6   7   5     1837.87     1955.12     58.53 o 
  -5   7   5        2.47      -14.39     19.83 o 
  -4   7   5     7315.81     7302.03    137.78 o 
  -3   7   5      172.72      156.15     46.44 o 
  -2   7   5     3329.41     3114.93     98.38 o 
  -1   7   5       11.96        8.76     20.52 o 
   0   7   5     1763.73     1730.15     54.97 o 
   1   7   5      316.66      373.39     31.36 o 
   2   7   5     1202.40     1292.64     56.07 o 
   3   7   5      429.29      413.44     46.42 o 
   4   7   5     1142.12     1193.76    104.22 o 
   5   7   5       15.13       42.74     35.87 o 
   6   7   5     1065.30      916.41     81.39 o 
   7   7   5     1116.58      916.22     82.92 o 
   8   7   5      245.68      235.19     58.96 o 
   9   7   5      267.42      102.85     53.94 o 
  10   7   5      131.08      184.35     62.26 o 
  11   7   5      597.22      547.35     84.93 o 
  12   7   5       43.51      127.58     65.02 o 
 -12   8   5       13.30       82.01     81.77 o 
 -11   8   5      172.06      150.25     80.96 o 
 -10   8   5      712.59      733.41     75.89 o 
  -9   8   5      657.58      767.66     77.29 o 
  -8   8   5      275.36      259.12     46.71 o 
  -7   8   5      385.87      413.12     52.14 o 
  -6   8   5     1850.51     1815.19     85.35 o 
  -5   8   5     8542.47     8312.21    146.65 o 
  -4   8   5        0.93        9.80     28.23 o 
  -3   8   5       52.59       18.47     27.50 o 
  -2   8   5     1490.10     1589.60     64.10 o 
  -1   8   5     2874.78     2664.08     70.11 o 
   0   8   5      360.81      259.19     32.82 o 
   1   8   5      493.98      534.02     37.67 o 
   2   8   5      112.08       97.27     30.89 o 
   3   8   5     4505.26     4699.27    110.44 o 
   4   8   5     1302.11     1208.08     74.80 o 
   5   8   5      553.83      648.31     76.10 o 
   6   8   5      672.95      733.81     83.55 o 
   7   8   5      622.04      685.77     79.90 o 
   8   8   5      460.23      555.21     76.55 o 
   9   8   5      237.83      117.96     59.89 o 
  10   8   5       29.73       76.75     59.64 o 
  11   8   5       79.76      107.21     65.40 o 
  12   8   5      334.31      386.26    102.23 o 
 -11   9   5       39.01       57.43     66.47 o 
 -10   9   5       41.26      -90.55     60.37 o 
  -9   9   5      567.45      515.26     93.02 o 
  -8   9   5      217.13      269.88    114.75 o 
  -7   9   5       14.54      -12.15     71.71 o 
  -6   9   5       51.81        9.85     35.72 o 
  -5   9   5      512.64      609.19     56.62 o 
  -4   9   5     3869.85     3735.14    109.34 o 
  -3   9   5     1055.28     1135.24     60.53 o 
  -2   9   5     1235.66     1207.78     60.67 o 
  -1   9   5      291.08      334.01     35.43 o 
   0   9   5      112.76      117.60     27.44 o 
   1   9   5       64.06       64.04     28.14 o 
   2   9   5      807.00      788.00     53.62 o 
   3   9   5      698.12      717.26     54.15 o 
   4   9   5     1003.27     1010.18     62.75 o 
   5   9   5      259.61      188.34     42.71 o 
   6   9   5      276.35      280.66     62.57 o 
   7   9   5     1634.27     1591.67    110.50 o 
   8   9   5       22.46      -25.78     48.91 o 
   9   9   5       11.01       31.38     56.19 o 
  10   9   5      192.34      217.95     68.35 o 
  11   9   5      465.14      580.39     90.00 o 
 -11  10   5        7.42       44.39     88.81 o 
 -10  10   5      630.63      551.13    125.65 o 
  -9  10   5      414.37      395.34    102.92 o 
  -8  10   5      881.63      776.18    188.85 o 
  -7  10   5      206.44      153.37     62.73 o 
  -6  10   5     2587.63     2640.92    146.31 o 
  -5  10   5     2609.31     2658.93    119.96 o 
  -4  10   5     2648.77     2972.26    123.50 o 
  -3  10   5     1019.27     1097.70     62.51 o 
  -2  10   5     2202.83     2267.42     87.18 o 
  -1  10   5     1661.86     1693.74     64.14 o 
   0  10   5     1390.67     1409.56     59.95 o 
   1  10   5     1029.26     1094.13     61.55 o 
   2  10   5     2191.92     2147.13     81.71 o 
   3  10   5      623.69      602.09     62.70 o 
   4  10   5      454.92      499.40     51.95 o 
   5  10   5     2101.97     2100.87     97.17 o 
   6  10   5       41.16       84.83     44.11 o 
   7  10   5        1.30       59.32     44.23 o 
   8  10   5     1271.28     1411.27    115.93 o 
   9  10   5       13.48      -31.89     66.25 o 
  10  10   5        0.35      -83.88     55.92 o 
  11  10   5        7.49      -85.44     56.96 o 
 -10  11   5       18.90      -11.13    104.31 o 
  -9  11   5       49.79      196.11    114.05 o 
  -8  11   5      150.26       78.13     86.93 o 
  -7  11   5      204.50      354.15     96.42 o 
  -6  11   5       41.59      -80.31     58.91 o 
  -5  11   5      886.40      795.97     92.92 o 
  -4  11   5      216.21      345.56     87.68 o 
  -3  11   5       23.93      -22.10     36.40 o 
  -2  11   5      269.40      341.89     49.81 o 
  -1  11   5        0.90      -18.76     30.49 o 
   0  11   5      154.48      106.56     37.30 o 
   1  11   5      858.40      890.66     88.09 o 
   2  11   5      320.40      275.33     44.03 o 
   3  11   5      277.34      300.99     45.79 o 
   4  11   5       72.73       72.49     38.99 o 
   5  11   5      181.28      178.47     48.45 o 
   6  11   5      371.82      338.80     59.64 o 
   7  11   5      579.92      538.27     66.94 o 
   8  11   5       59.66       61.67     50.12 o 
   9  11   5      357.83      352.81     66.02 o 
  10  11   5       83.41       79.30     72.46 o 
  -9  12   5        2.66     -118.22     95.97 o 
  -8  12   5      247.76      228.57     99.39 o 
  -7  12   5      835.48      666.77    126.03 o 
  -6  12   5      515.97      493.64    134.91 o 
  -5  12   5        2.86       -6.35     53.10 o 
  -4  12   5      536.66      708.58    101.47 o 
  -3  12   5     2594.22     2674.53    144.69 o 
  -2  12   5      312.69      240.19     60.43 o 
  -1  12   5        4.19       42.60     41.79 o 
   0  12   5      515.14      469.22     62.43 o 
   1  12   5     1947.49     1929.46     90.28 o 
   2  12   5     1755.65     1957.01     93.44 o 
   3  12   5        1.14      -49.95     33.34 o 
   4  12   5      229.64      248.58     48.64 o 
   5  12   5     2015.53     2032.86    119.70 o 
   6  12   5      418.25      463.76     65.33 o 
   7  12   5        8.55      -14.43     45.28 o 
   8  12   5      147.17      201.28     57.80 o 
   9  12   5      277.65      471.29     74.10 o 
  -9  13   5       23.60      173.85    130.74 o 
  -8  13   5        2.51       74.39     88.50 o 
  -7  13   5      213.07       71.65    171.07 o 
  -6  13   5       30.19      -12.45     74.19 o 
  -5  13   5      150.34      151.49     78.98 o 
  -4  13   5       36.50       83.68     57.27 o 
  -3  13   5        0.17       27.28     52.11 o 
  -2  13   5       10.57        5.27     84.51 o 
  -1  13   5        7.72       -0.80     55.31 o 
   0  13   5       66.04       -5.50     55.87 o 
   1  13   5      275.86      151.11     52.67 o 
   2  13   5       84.80      122.79     53.74 o 
   3  13   5       60.11       16.40     44.36 o 
   4  13   5        3.00      -68.24     45.49 o 
   5  13   5      705.13      718.70     84.28 o 
   6  13   5        3.78      -26.88     50.80 o 
   7  13   5       56.65       64.11     57.62 o 
   8  13   5       16.58       38.36     63.04 o 
   9  13   5      453.80      589.21    115.03 o 
  -8  14   5       10.97      213.24     96.50 o 
  -7  14   5      363.29      439.34    120.33 o 
  -6  14   5        0.66       60.64     80.20 o 
  -5  14   5      215.96      217.45     73.06 o 
  -4  14   5       39.29      -36.18     57.06 o 
  -3  14   5      900.98     1026.21    133.04 o 
  -2  14   5       43.60       93.56     59.15 o 
  -1  14   5        8.26       56.89     61.43 o 
   0  14   5       55.00       13.90     62.99 o 
   1  14   5     1827.04     2005.75    147.31 o 
   2  14   5       20.99       59.55     53.36 o 
   3  14   5      555.68      645.70     80.25 o 
   4  14   5      152.45      132.92     58.50 o 
   5  14   5      565.31      698.10     84.11 o 
   6  14   5       34.79       40.03     57.57 o 
   7  14   5       28.96      -16.94     57.09 o 
   8  14   5        6.65       24.27     60.67 o 
  -6  15   5       53.22       81.03     95.97 o 
  -5  15   5        0.80       13.83     96.66 o 
  -4  15   5      262.87      416.54     87.62 o 
  -3  15   5       42.95        7.76     58.52 o 
  -2  15   5       61.11       13.21     90.40 o 
  -1  15   5       98.54      114.98     86.88 o 
   0  15   5      116.95      158.18     88.27 o 
   1  15   5      202.76      165.41     75.21 o 
   2  15   5       94.97       94.77     70.86 o 
   3  15   5       55.59       41.34    112.22 o 
   4  15   5       56.09       23.31     83.11 o 
   5  15   5      235.58      215.41     76.08 o 
   6  15   5      228.47      167.74     67.85 o 
  -5  16   5       17.23      -17.85     81.72 o 
  -4  16   5      253.48      197.62     88.81 o 
  -3  16   5      165.95      112.88    116.13 o 
  -2  16   5      454.36      354.30    205.84 o 
  -1  16   5        0.77      -12.82     81.98 o 
   0  16   5      411.22      500.13    171.07 o 
   1  16   5      270.56      206.91     86.82 o 
   2  16   5      242.47      205.85     88.74 o 
   3  16   5      160.32       95.26     60.78 o 
   4  16   5      328.73      288.48    116.47 o 
   5  16   5      162.92      261.96     74.68 o 
  -2  17   5        7.61     -113.16    238.53 o 
  -1  17   5        6.42      -16.59    176.64 o 
   0  17   5       80.01       24.94    134.21 o 
   1  17   5       26.37        4.02     93.66 o 
   2  17   5      197.39      202.03     89.61 o 
 -12   0   6       97.99       75.64     77.65 o 
 -10   0   6     4464.96     4579.22    429.77 o 
  -8   0   6       24.35       77.31     57.61 o 
  -6   0   6     6974.78     6172.90    225.75 o 
  -4   0   6       37.42       56.48     32.16 o 
  -2   0   6      155.52      143.92     21.15 o 
   0   0   6     2016.23     1956.48    108.48 o 
   2   0   6      870.56      769.13     93.19 o 
   4   0   6     1528.55     1510.63     66.13 o 
   6   0   6       12.66       73.62     34.93 o 
   8   0   6      241.14      291.40     51.92 o 
  10   0   6     2219.86     2479.48    150.96 o 
  12   0   6       27.07       26.35     64.10 o 
 -13   1   6      125.08      -26.01     69.77 o 
 -12   1   6      302.78      113.97     74.50 o 
 -11   1   6        0.56      -34.60     45.37 o 
 -10   1   6     1810.35     1709.13    108.09 o 
  -9   1   6      915.40      973.25    109.41 o 
  -8   1   6        2.82      -25.57     34.78 o 
  -7   1   6      582.68      579.73     60.61 o 
  -6   1   6     7459.92     7444.14    147.65 o 
  -5   1   6      123.81      169.04     25.24 o 
  -4   1   6     8926.29    10566.42    179.31 o 
  -3   1   6      172.66      182.52     21.46 o 
  -2   1   6     3666.46     3518.26     70.40 o 
  -1   1   6      305.59      279.37     24.55 o 
   0   1   6     7841.15     8361.89    177.69 o 
   1   1   6      813.83      642.70     41.18 o 
   2   1   6     9162.40     8747.14    140.78 o 
   3   1   6      833.27      752.50     37.30 o 
   4   1   6       10.53       -3.08     16.74 o 
   5   1   6     1162.41     1164.54     46.06 o 
   6   1   6     2781.23     2553.96     86.00 o 
   7   1   6      667.07      656.09     51.73 o 
   8   1   6       52.80       68.50     36.00 o 
   9   1   6     1162.89     1259.97     69.77 o 
  10   1   6     1531.16     1457.33     88.12 o 
  11   1   6       44.88      107.31     46.45 o 
  12   1   6       27.13       24.07     45.18 o 
  13   1   6      104.05      185.47     58.79 o 
 -13   2   6      196.86      179.05     80.66 o 
 -12   2   6        7.75        1.25     61.04 o 
 -11   2   6      541.47      406.47    114.82 o 
 -10   2   6     2717.87     2738.82    131.08 o 
  -9   2   6       11.26       15.60     42.06 o 
  -8   2   6      610.98      593.85     66.59 o 
  -7   2   6     2832.50     3129.01     90.43 o 
  -6   2   6     1162.65     1120.31     60.75 o 
  -5   2   6      141.99      177.42     20.42 o 
  -4   2   6      167.55      243.76     26.78 o 
  -3   2   6     4500.34     4633.59     83.70 o 
  -2   2   6     8473.11     8419.06    141.05 o 
  -1   2   6     3785.80     4011.15     75.98 o 
   0   2   6     2146.65     1911.31     92.14 o 
   1   2   6     8425.49     8383.78    134.79 o 
   2   2   6       18.85       21.83     18.94 o 
   3   2   6     1608.78     1525.03     54.42 o 
   4   2   6      235.25      319.46     43.02 o 
   5   2   6       43.91       10.68     23.41 o 
   6   2   6      488.01      468.77     44.16 o 
   7   2   6     3487.48     3623.29    106.08 o 
   8   2   6      110.94       55.45     36.92 o 
   9   2   6      141.79      194.16     47.15 o 
  10   2   6     1914.81     1807.66    105.24 o 
  11   2   6       50.02       19.08     43.67 o 
  12   2   6        3.53       29.61     45.09 o 
  13   2   6      198.22      170.93     60.01 o 
 -13   3   6      543.20      460.97    103.89 o 
 -12   3   6        0.57      -45.59     60.97 o 
 -11   3   6        7.45       -7.98    102.19 o 
 -10   3   6      519.07      388.89     66.05 o 
  -9   3   6     1258.12     1347.66     78.46 o 
  -8   3   6      248.92      239.90     51.25 o 
  -7   3   6       32.56       37.33     32.43 o 
  -6   3   6     1012.55     1000.03     55.05 o 
  -5   3   6     2059.14     1958.73     61.33 o 
  -4   3   6       18.34        5.98     17.77 o 
  -3   3   6     1974.65     2078.56     59.70 o 
  -2   3   6     3522.77     3466.38     72.93 o 
  -1   3   6     2307.27     1989.45     49.71 o 
   0   3   6     7763.29     7946.15    119.39 o 
   1   3   6    20716.13    19925.97    301.87 o 
   2   3   6     6908.08     6023.36    123.96 o 
   3   3   6     7665.08     7828.73    139.76 o 
   4   3   6       41.11       38.18     36.05 o 
   5   3   6     7661.30     8022.98    151.68 o 
   6   3   6      199.31      174.75     37.29 o 
   7   3   6      277.60      251.94     42.30 o 
   8   3   6      211.95      208.86     43.63 o 
   9   3   6     1886.28     2031.05     93.62 o 
  10   3   6      250.58      198.37     48.50 o 
  11   3   6      248.24      271.99     71.84 o 
  12   3   6      162.87      211.55     54.79 o 
  13   3   6      500.00      590.87     75.28 o 
 -13   4   6      243.22      207.84     90.53 o 
 -12   4   6       51.38       79.57     58.82 o 
 -11   4   6      475.42      534.25     68.15 o 
 -10   4   6       53.02       35.00     50.99 o 
  -9   4   6       33.04       24.56     42.05 o 
  -8   4   6      476.79      516.84     81.14 o 
  -7   4   6     2798.89     2571.07    108.81 o 
  -6   4   6      388.16      369.47     33.25 o 
  -5   4   6      265.55      290.46     31.43 o 
  -4   4   6      759.59      721.61     42.09 o 
  -3   4   6     7511.70     7230.97    137.62 o 
  -2   4   6      134.10      130.41     20.78 o 
  -1   4   6     1794.23     1911.21     50.36 o 
   0   4   6     1376.85     1446.76     48.34 o 
   1   4   6     3104.97     2734.04     76.76 o 
   2   4   6      772.33      692.86     52.55 o 
   3   4   6     8617.97     8812.53    172.63 o 
   4   4   6      181.76      188.71     29.39 o 
   5   4   6      327.54      261.70     38.03 o 
   6   4   6      269.26      243.90     39.68 o 
   7   4   6     2591.36     2708.61     95.93 o 
   8   4   6      251.43      254.06     45.73 o 
   9   4   6        5.22       -4.84     37.20 o 
  10   4   6      270.94      264.91     61.36 o 
  11   4   6       43.82       -9.11     42.66 o 
  12   4   6       39.12       18.51     52.37 o 
  13   4   6      129.24      153.74     96.56 o 
 -13   5   6      165.29       63.87    130.83 o 
 -12   5   6      219.80      224.47    110.67 o 
 -11   5   6      135.40       94.37     66.79 o 
 -10   5   6      374.63      395.56     59.59 o 
  -9   5   6      551.38      635.58     62.84 o 
  -8   5   6        8.60      -16.54     30.66 o 
  -7   5   6      570.32      574.32     43.53 o 
  -6   5   6      268.69      258.77     30.35 o 
  -5   5   6     4725.98     4501.39    100.74 o 
  -4   5   6     3706.27     3859.81     89.60 o 
  -3   5   6     2172.90     2272.32     60.85 o 
  -2   5   6     1850.13     1890.35     54.38 o 
  -1   5   6    10048.19     9240.46    174.81 o 
   0   5   6     4935.38     5093.60    102.26 o 
   1   5   6    21275.96    21690.04    335.88 o 
   2   5   6     4856.25     4923.19    139.68 o 
   3   5   6     1756.32     1381.63     67.82 o 
   4   5   6     6631.60     6257.07    144.97 o 
   5   5   6     2704.38     2491.96     84.84 o 
   6   5   6      327.19      391.66     67.96 o 
   7   5   6      285.69      275.18     44.90 o 
   8   5   6       97.26      108.89     39.16 o 
   9   5   6     1070.64     1136.62     78.37 o 
  10   5   6       89.05      114.63     47.26 o 
  11   5   6      167.48      134.69    105.31 o 
  12   5   6      187.19      245.28     62.99 o 
  13   5   6      383.90      223.45     97.55 o 
 -12   6   6      180.65      110.65     78.93 o 
 -11   6   6      165.50       12.32     69.45 o 
 -10   6   6      847.43      822.19    111.63 o 
  -9   6   6       13.30       39.91     46.37 o 
  -8   6   6      144.79       41.14     51.96 o 
  -7   6   6      611.72      628.62     52.77 o 
  -6   6   6      476.51      481.76     54.99 o 
  -5   6   6      514.15      491.74     37.94 o 
  -4   6   6      532.61      561.29     36.26 o 
  -3   6   6     5064.54     5111.67     99.41 o 
  -2   6   6      204.29      137.15     31.75 o 
  -1   6   6     4859.44     4894.84     91.86 o 
   0   6   6       40.21       54.12     22.32 o 
   1   6   6      261.89      244.25     46.34 o 
   2   6   6     2364.80     2480.65    141.78 o 
   3   6   6     7509.63     7044.35    156.04 o 
   4   6   6      210.35      216.68     39.03 o 
   5   6   6      408.20      449.90     46.21 o 
   6   6   6      666.15      603.54     58.92 o 
   7   6   6      485.77      575.77     75.10 o 
   8   6   6      232.32      109.78     41.89 o 
   9   6   6       21.15      -45.33     41.00 o 
  10   6   6      168.87      149.58     55.56 o 
  11   6   6        2.62      -19.56     49.64 o 
  12   6   6      210.93      210.71     62.69 o 
 -12   7   6      129.24      134.70     85.08 o 
 -11   7   6      360.91      406.47     97.40 o 
 -10   7   6      683.72      638.15    125.61 o 
  -9   7   6      166.95      171.85     67.48 o 
  -8   7   6      104.14       35.42     56.54 o 
  -7   7   6      959.19     1009.63     81.85 o 
  -6   7   6     2367.19     2408.21     82.89 o 
  -5   7   6     1551.41     1703.71     62.83 o 
  -4   7   6     2416.34     2506.36     66.80 o 
  -3   7   6       56.01       64.26     31.58 o 
  -2   7   6     5801.32     5736.85    106.67 o 
  -1   7   6      541.85      537.92     37.47 o 
   0   7   6       37.73       -2.03     18.57 o 
   1   7   6      616.76      555.47     36.43 o 
   2   7   6     8370.73     7630.93    164.31 o 
   3   7   6        2.96       11.66     31.54 o 
   4   7   6     1157.52     1147.48     71.06 o 
   5   7   6     1176.43     1345.12     79.55 o 
   6   7   6     1500.39     1170.77    145.66 o 
   7   7   6       45.91       44.30     59.42 o 
   8   7   6      300.15      401.58    114.03 o 
   9   7   6      236.65      257.86     66.29 o 
  10   7   6      436.22      302.81     71.82 o 
  11   7   6       48.83       64.99     60.95 o 
  12   7   6        1.91       39.61     66.32 o 
 -12   8   6       67.46      181.44     87.65 o 
 -11   8   6        0.41       63.53     88.73 o 
 -10   8   6     1421.85     1375.04    138.26 o 
  -9   8   6      257.08      109.22     67.42 o 
  -8   8   6      131.60      167.80     63.62 o 
  -7   8   6       38.26        4.55     42.02 o 
  -6   8   6     2103.87     2141.68     91.00 o 
  -5   8   6     5171.78     5205.64    134.25 o 
  -4   8   6        0.94      -25.52     26.01 o 
  -3   8   6      974.16     1045.02     85.03 o 
  -2   8   6     1315.14     1268.04     54.75 o 
  -1   8   6     2172.82     2195.63     66.73 o 
   0   8   6        3.49      107.89     46.79 o 
   1   8   6     1030.42      992.48     47.30 o 
   2   8   6      175.81      155.62     34.89 o 
   3   8   6     1982.61     2034.18    108.95 o 
   4   8   6        0.21       32.67     35.95 o 
   5   8   6      982.78      901.63     71.80 o 
   6   8   6       96.25       79.64     50.70 o 
   7   8   6       22.71      -38.23     44.87 o 
   8   8   6      124.99       -1.07     61.23 o 
   9   8   6      248.97      402.28     75.23 o 
  10   8   6      660.64      757.52    153.37 o 
  11   8   6       12.62      -37.60     57.57 o 
  12   8   6       49.99       50.14     66.56 o 
 -11   9   6      491.45      302.67    244.79 o 
 -10   9   6      283.91      256.93    126.57 o 
  -9   9   6       70.58       15.84     86.23 o 
  -8   9   6       48.59       24.79     66.12 o 
  -7   9   6     1427.38     1449.07     97.93 o 
  -6   9   6     2027.41     2081.60    112.22 o 
  -5   9   6     1076.32     1151.14     64.26 o 
  -4   9   6       21.47       11.37     34.97 o 
  -3   9   6     1319.11     1248.34     64.26 o 
  -2   9   6     1346.74     1400.06     66.69 o 
  -1   9   6      374.74      357.15     37.14 o 
   0   9   6      618.49      588.55     49.98 o 
   1   9   6     1286.86     1255.27     62.50 o 
   2   9   6     2019.74     2125.21     79.53 o 
   3   9   6      762.75      782.29     58.06 o 
   4   9   6     2440.42     2363.05    100.97 o 
   5   9   6      255.63      280.60     52.88 o 
   6   9   6      273.73      330.96     65.12 o 
   7   9   6      776.48      732.71     83.96 o 
   8   9   6       42.11       45.76     64.00 o 
   9   9   6       77.54       41.23     56.11 o 
  10   9   6      184.46      232.12     74.61 o 
  11   9   6      288.32      225.28     74.04 o 
 -11  10   6      191.47      252.98    112.57 o 
 -10  10   6      198.71      188.80     95.07 o 
  -9  10   6      585.66      399.69    261.48 o 
  -8  10   6      144.54      172.40     81.75 o 
  -7  10   6        3.53      -27.29     50.53 o 
  -6  10   6     2323.38     2344.11    130.29 o 
  -5  10   6     1936.01     2029.73     93.69 o 
  -4  10   6       20.47       42.75     32.68 o 
  -3  10   6        1.36        4.35     37.40 o 
  -2  10   6      645.97      679.00     53.99 o 
  -1  10   6      493.01      465.23     42.84 o 
   0  10   6      360.41      295.27     37.78 o 
   1  10   6      238.58      223.24     41.01 o 
   2  10   6      115.32       86.97     38.26 o 
   3  10   6      542.85      627.82     55.84 o 
   4  10   6        1.03      -39.33     32.83 o 
   5  10   6      396.92      481.82     56.79 o 
   6  10   6      420.86      403.60     62.56 o 
   7  10   6      143.89      -21.90    115.80 o 
   8  10   6        4.67        7.35     84.92 o 
   9  10   6      340.33      131.60    128.28 o 
  10  10   6      135.81      105.65     65.57 o 
  11  10   6      128.16      104.17     72.44 o 
 -10  11   6       10.81     -105.70     93.19 o 
  -9  11   6      359.45      465.75    115.80 o 
  -8  11   6      172.36      243.48     95.38 o 
  -7  11   6      602.44      474.37     84.90 o 
  -6  11   6      125.89      112.71     58.38 o 
  -5  11   6      923.23      829.06     83.31 o 
  -4  11   6      982.12     1006.07    166.98 o 
  -3  11   6       65.75       62.08     34.37 o 
  -2  11   6       27.40       22.67     34.48 o 
  -1  11   6      492.70      594.70     53.62 o 
   0  11   6     1022.62      975.85     64.51 o 
   1  11   6     1962.83     1918.01     81.42 o 
   2  11   6      492.10      437.11     51.14 o 
   3  11   6     1462.94     1579.04     82.38 o 
   4  11   6     3599.14     3596.25    180.79 o 
   5  11   6       97.15       86.13     41.83 o 
   6  11   6       10.37      -61.78     41.40 o 
   7  11   6     1090.17     1104.61     87.73 o 
   8  11   6      273.50      295.94     62.63 o 
   9  11   6      219.68      121.99     57.17 o 
  10  11   6       34.46       70.66     55.34 o 
  -9  12   6       47.58       41.72     97.36 o 
  -8  12   6     1015.59     1364.40    236.44 o 
  -7  12   6       26.60       91.42     79.14 o 
  -6  12   6      127.26      -21.03     70.19 o 
  -5  12   6        4.77      -10.60     51.15 o 
  -4  12   6      106.88      100.26     56.90 o 
  -3  12   6       48.39      -17.14     48.45 o 
  -2  12   6        1.62       21.95     42.22 o 
  -1  12   6       18.03       66.55     60.49 o 
   0  12   6       13.85      -12.31     35.16 o 
   1  12   6       53.36       33.45     35.94 o 
   2  12   6       21.01       32.23     36.17 o 
   3  12   6       46.24      -25.36     38.31 o 
   4  12   6      225.64      286.27     51.80 o 
   5  12   6        7.59      -60.82     40.55 o 
   6  12   6       39.44       27.54     47.84 o 
   7  12   6       89.34       91.01     52.87 o 
   8  12   6      186.07      193.24     61.66 o 
   9  12   6       38.47       16.86     55.21 o 
  -8  13   6      482.36      349.10    144.65 o 
  -7  13   6       14.11       33.04    108.48 o 
  -6  13   6        1.57      -24.09     67.59 o 
  -5  13   6      225.16      347.94    214.19 o 
  -4  13   6     1325.92     1191.87    147.21 o 
  -3  13   6       37.80      -67.90     46.97 o 
  -2  13   6      223.43      124.26     50.69 o 
  -1  13   6       12.74      -40.40     54.98 o 
   0  13   6     1740.61     1997.54    140.89 o 
   1  13   6      227.27      219.81     55.89 o 
   2  13   6       14.83       -5.23     42.70 o 
   3  13   6      246.95      356.26     90.01 o 
   4  13   6     1655.64     1720.03    100.87 o 
   5  13   6       70.44       21.56     53.64 o 
   6  13   6        6.89      -68.82     51.28 o 
   7  13   6        0.17       27.49     52.07 o 
   8  13   6      536.73      614.50     81.09 o 
  -7  14   6       41.47       11.25     83.85 o 
  -6  14   6       11.84       54.31    181.50 o 
  -5  14   6      292.38      224.72     88.81 o 
  -4  14   6      222.84      315.85     77.88 o 
  -3  14   6       75.50       35.21     74.97 o 
  -2  14   6        0.01      -26.86     67.52 o 
  -1  14   6      547.80      512.60    134.59 o 
   0  14   6       46.94       56.74     62.10 o 
   1  14   6       72.21       -0.50     68.25 o 
   2  14   6      117.87       94.00     57.01 o 
   3  14   6      151.52      133.35     59.76 o 
   4  14   6       83.18       88.04     59.57 o 
   5  14   6      116.74      131.64     63.64 o 
   6  14   6       19.16       -1.47     52.61 o 
   7  14   6       13.37       26.61     57.90 o 
  -6  15   6        2.47       60.81     88.97 o 
  -5  15   6       60.33       25.99    137.69 o 
  -4  15   6      542.51      504.08     92.59 o 
  -3  15   6        4.14      -81.66    107.09 o 
  -2  15   6       59.36      186.64     93.80 o 
  -1  15   6      147.40      122.39     91.46 o 
   0  15   6      927.08     1003.17    117.62 o 
   1  15   6      110.88      128.08     77.00 o 
   2  15   6      133.02      205.05     62.05 o 
   3  15   6      264.66      211.69     65.64 o 
   4  15   6      659.38      715.06    106.60 o 
   5  15   6        0.37       80.97     60.86 o 
   6  15   6        0.24       83.31     64.18 o 
  -4  16   6       21.80       -6.15     64.64 o 
  -3  16   6       11.76       28.89     88.97 o 
  -2  16   6      100.50      192.93     95.43 o 
  -1  16   6      791.08      970.73    254.52 o 
   0  16   6        0.02      -96.30     64.20 o 
   1  16   6      103.70      273.14     87.70 o 
   2  16   6       10.59       54.88     73.81 o 
   3  16   6       80.89      108.55     66.37 o 
   4  16   6        0.31      -78.37     52.25 o 
  -1  17   6      355.33      -12.47    210.02 o 
   0  17   6       27.31      -46.25     87.19 o 
   1  17   6      149.45       94.33     87.49 o 
 -13   0   7        0.67      -62.59    137.69 o 
 -11   0   7      369.42      300.35    206.54 o 
  -9   0   7       23.02      -29.96     55.99 o 
  -7   0   7     4493.92     4349.82    196.24 o 
  -5   0   7      173.83      148.28     50.69 o 
  -3   0   7    37766.90    36521.98    833.81 o 
  -1   0   7    18673.65    19114.28    351.05 o 
   1   0   7    14322.27    14864.23    253.63 o 
   3   0   7      826.86      953.28     56.21 o 
   5   0   7    12857.58    11987.45    215.66 o 
   7   0   7     1166.07     1317.19     84.27 o 
   9   0   7     7918.64     9159.55    333.36 o 
  11   0   7      207.03      250.72     78.32 o 
  13   0   7      389.36      385.89     98.76 o 
 -13   1   7      157.68      161.26     81.81 o 
 -12   1   7       12.41       40.44     50.09 o 
 -11   1   7     3002.35     3097.61    177.33 o 
 -10   1   7      186.42      217.12     54.66 o 
  -9   1   7       54.92      -52.70     35.13 o 
  -8   1   7      464.16      587.41     72.47 o 
  -7   1   7     6847.80     6750.45    140.95 o 
  -6   1   7      742.44      727.52     62.71 o 
  -5   1   7      260.24      342.43     43.95 o 
  -4   1   7      858.64      883.85     51.11 o 
  -3   1   7     6998.75     6940.74    129.90 o 
  -2   1   7     2034.90     1947.29     44.45 o 
  -1   1   7     1873.56     1942.25     45.47 o 
   0   1   7        9.84       10.06     11.13 o 
   1   1   7        4.01      -19.52     13.01 o 
   2   1   7      368.25      382.79     25.85 o 
   3   1   7       57.60       40.55     16.25 o 
   4   1   7       16.89       -9.45     16.71 o 
   5   1   7      578.59      608.15     38.39 o 
   6   1   7     1214.18     1107.71     54.67 o 
   7   1   7     1496.61     1430.78     73.98 o 
   8   1   7       64.80       82.74     41.88 o 
   9   1   7     2121.30     2042.88    104.18 o 
  10   1   7        7.17      -51.92     34.61 o 
  11   1   7       49.01       44.65     48.20 o 
  12   1   7       25.42       48.88     48.72 o 
  13   1   7      499.25      527.69     75.00 o 
 -13   2   7        3.89       29.50     69.35 o 
 -12   2   7       16.56      -31.22     59.96 o 
 -11   2   7      147.42      120.17     78.69 o 
 -10   2   7     1552.40     1671.45     99.34 o 
  -9   2   7      364.47      375.71     44.76 o 
  -8   2   7       91.25       98.14     38.05 o 
  -7   2   7     1101.47     1198.57     56.14 o 
  -6   2   7     3862.30     3700.75    121.24 o 
  -5   2   7      989.03     1091.81     51.45 o 
  -4   2   7      102.56      108.26     26.41 o 
  -3   2   7    15445.48    15528.10    219.59 o 
  -2   2   7      214.55      177.53     20.30 o 
  -1   2   7     3021.66     3078.50     67.55 o 
   0   2   7      127.21      171.11     22.17 o 
   1   2   7      272.61      222.65     23.27 o 
   2   2   7     5049.71     5747.02    110.24 o 
   3   2   7       34.87       53.93     20.24 o 
   4   2   7     2880.76     2779.45     66.79 o 
   5   2   7     8491.63     8527.81    148.61 o 
   6   2   7     1768.92     1625.46     72.45 o 
   7   2   7     1076.67     1135.23     83.82 o 
   8   2   7     3018.52     3166.17    107.79 o 
   9   2   7     1633.68     1505.06    103.04 o 
  10   2   7      254.53      372.87     83.74 o 
  11   2   7       52.12      -16.83     41.68 o 
  12   2   7      327.40      426.20     66.91 o 
  13   2   7      226.81      198.67     61.46 o 
 -13   3   7       46.61      105.75     81.10 o 
 -12   3   7      109.71       76.14     70.97 o 
 -11   3   7      449.21      355.86     86.99 o 
 -10   3   7      494.63      457.27     70.64 o 
  -9   3   7        9.24      -10.61     38.51 o 
  -8   3   7      979.11      994.52     83.46 o 
  -7   3   7      887.04      863.02     72.99 o 
  -6   3   7      161.33      194.42     33.32 o 
  -5   3   7     1163.24     1160.99     56.80 o 
  -4   3   7     4988.51     4943.67    101.20 o 
  -3   3   7     1583.29     1633.60     67.18 o 
  -2   3   7      308.93      393.74     29.42 o 
  -1   3   7      127.21      198.13     21.53 o 
   0   3   7     6642.70     6632.80    146.25 o 
   1   3   7     1064.06      895.01     40.24 o 
   2   3   7     1607.96     1576.98     57.07 o 
   3   3   7      419.82      425.02     36.83 o 
   4   3   7      644.53      693.62     41.46 o 
   5   3   7      557.54      577.32     42.89 o 
   6   3   7     2354.68     2550.73     82.20 o 
   7   3   7      557.09      601.52     58.99 o 
   8   3   7       25.27        7.32     35.19 o 
   9   3   7      456.63      525.98     58.02 o 
  10   3   7      383.80      378.78     57.93 o 
  11   3   7      100.15       34.16     48.65 o 
  12   3   7       18.29       -8.92     47.72 o 
  13   3   7       50.88       50.40     53.33 o 
 -13   4   7       38.63       37.28     70.24 o 
 -12   4   7       84.38      116.93    105.91 o 
 -11   4   7       14.54      -13.64     58.30 o 
 -10   4   7     1186.63     1176.81    173.70 o 
  -9   4   7      773.11      748.06    123.46 o 
  -8   4   7     1068.42     1004.31     84.75 o 
  -7   4   7       23.91       38.24     37.55 o 
  -6   4   7     5664.07     5622.89    133.46 o 
  -5   4   7     1259.56     1358.87     64.37 o 
  -4   4   7     1172.18     1124.65     60.33 o 
  -3   4   7      542.54      597.11     34.48 o 
  -2   4   7     4493.44     4321.35     84.07 o 
  -1   4   7        6.41       12.94     16.16 o 
   0   4   7     6917.29     6913.32    123.40 o 
   1   4   7      901.41     1111.19     57.82 o 
   2   4   7    22384.07    22825.68    354.04 o 
   3   4   7     1107.67     1152.01     61.19 o 
   4   4   7     1671.21     1627.05     61.13 o 
   5   4   7      130.36      120.28     29.87 o 
   6   4   7      158.87      143.84     33.59 o 
   7   4   7      704.83      810.27     62.69 o 
   8   4   7     2361.55     2227.11     96.01 o 
   9   4   7       83.02       26.62     37.90 o 
  10   4   7        0.36       16.29     41.16 o 
  11   4   7      140.32      124.21     48.33 o 
  12   4   7      416.39      348.85     70.02 o 
  13   4   7       10.08       10.79     52.20 o 
 -12   5   7      129.29      102.20     81.40 o 
 -11   5   7      178.86      143.96     75.81 o 
 -10   5   7       80.65      235.12     92.43 o 
  -9   5   7      404.34      388.14     78.35 o 
  -8   5   7      535.83      746.47     83.31 o 
  -7   5   7      309.98      273.70     51.82 o 
  -6   5   7      110.39      147.26     37.62 o 
  -5   5   7     1047.42     1030.65     51.31 o 
  -4   5   7     5969.68     6135.76    120.45 o 
  -3   5   7        0.34       -2.53     19.13 o 
  -2   5   7     1774.43     1617.76     53.59 o 
  -1   5   7     1030.08      956.89     63.14 o 
   0   5   7     4625.14     4497.10     96.53 o 
   1   5   7      658.83      773.86     56.48 o 
   2   5   7    11182.97    11722.08    233.40 o 
   3   5   7     1290.56     1248.25     65.86 o 
   4   5   7     6391.59     5988.04    130.70 o 
   5   5   7      365.52      356.23     43.02 o 
   6   5   7     2342.89     2247.99     98.03 o 
   7   5   7      164.16      118.50     48.16 o 
   8   5   7       10.34       75.91     41.34 o 
   9   5   7       27.76       73.53     42.47 o 
  10   5   7      267.90      278.36     54.86 o 
  11   5   7       37.54       26.50     47.42 o 
  12   5   7      129.91      106.76     82.31 o 
 -12   6   7      251.85       96.44     80.65 o 
 -11   6   7       31.25       54.90     69.61 o 
 -10   6   7      318.31      293.98     86.81 o 
  -9   6   7        5.83       22.24     55.86 o 
  -8   6   7     1018.73     1091.91    125.50 o 
  -7   6   7     1096.51     1157.93    105.19 o 
  -6   6   7     2450.71     2524.16     93.82 o 
  -5   6   7      559.71      612.50     47.36 o 
  -4   6   7      959.56      929.11     59.60 o 
  -3   6   7     4225.62     4063.93     88.49 o 
  -2   6   7     2991.49     2838.43     69.29 o 
  -1   6   7     2139.86     2241.50     61.10 o 
   0   6   7      943.76      930.50     48.34 o 
   1   6   7     8636.33     8334.85    149.62 o 
   2   6   7     3903.59     3820.24    107.57 o 
   3   6   7     1662.16     1767.66     79.36 o 
   4   6   7      949.69      910.40     65.61 o 
   5   6   7      252.09      196.56     52.34 o 
   6   6   7      701.72      685.78     68.01 o 
   7   6   7      690.15      765.53     73.10 o 
   8   6   7      796.29      735.97     82.59 o 
   9   6   7      806.61      697.84     74.31 o 
  10   6   7      153.60      134.79     54.91 o 
  11   6   7      210.57      160.53     90.97 o 
  12   6   7      405.89      515.92     90.29 o 
 -12   7   7       22.05       24.72     74.04 o 
 -11   7   7      907.82      951.46    129.17 o 
 -10   7   7       33.82       67.88     81.69 o 
  -9   7   7      587.50      735.24    102.42 o 
  -8   7   7      158.46      175.90     63.14 o 
  -7   7   7      398.06      463.83     53.76 o 
  -6   7   7      603.73      654.74     52.82 o 
  -5   7   7     1466.17     1393.97     74.32 o 
  -4   7   7      494.53      586.64     39.79 o 
  -3   7   7       24.74        0.04     29.44 o 
  -2   7   7     3207.13     3182.02     82.78 o 
  -1   7   7       35.83       36.22     22.55 o 
   0   7   7     1844.93     1912.56     59.38 o 
   1   7   7      179.43      197.85     27.94 o 
   2   7   7    13440.22    13074.64    242.68 o 
   3   7   7      504.42      431.15     49.63 o 
   4   7   7     2600.32     2276.55     96.05 o 
   5   7   7      589.77      547.23     63.22 o 
   6   7   7      213.81      138.94     47.68 o 
   7   7   7       91.51       80.30     54.91 o 
   8   7   7      286.39      296.97    112.42 o 
   9   7   7      289.16      302.54     70.53 o 
  10   7   7      185.08      291.94     73.19 o 
  11   7   7        3.80      -13.76     75.24 o 
  12   7   7      261.10      258.09    111.39 o 
 -11   8   7      136.80      107.04    112.76 o 
 -10   8   7       31.28      100.56     95.62 o 
  -9   8   7       95.68      116.60     66.29 o 
  -8   8   7      562.77      613.93    153.23 o 
  -7   8   7      190.01      214.36     70.77 o 
  -6   8   7        1.43      -15.42     28.70 o 
  -5   8   7     1100.58     1041.29     62.11 o 
  -4   8   7     3291.13     3128.04     94.87 o 
  -3   8   7     6515.06     6841.36    141.62 o 
  -2   8   7      172.82      161.21     30.92 o 
  -1   8   7        1.57      -31.93     21.29 o 
   0   8   7     1676.59     1702.80     63.21 o 
   1   8   7     3957.80     4034.85     90.48 o 
   2   8   7       12.03       19.70     27.79 o 
   3   8   7     1161.73     1223.99     75.76 o 
   4   8   7       55.37       38.47     43.76 o 
   5   8   7       42.78       65.88     38.88 o 
   6   8   7        5.64       50.47     43.04 o 
   7   8   7      587.07      582.00     82.11 o 
   8   8   7       29.77      -27.90     48.37 o 
   9   8   7      859.55      941.24    100.33 o 
  10   8   7      482.18      356.26     76.62 o 
  11   8   7        3.52       64.80     64.20 o 
 -11   9   7      625.17      747.80    145.46 o 
 -10   9   7      348.09      545.87    123.36 o 
  -9   9   7       13.55       84.42     74.10 o 
  -8   9   7      428.69      309.23     90.89 o 
  -7   9   7      160.70      131.37     62.85 o 
  -6   9   7       47.59       19.56     40.21 o 
  -5   9   7     2073.32     2293.93     95.75 o 
  -4   9   7       32.68       34.56     30.94 o 
  -3   9   7     1007.94     1006.06     61.19 o 
  -2   9   7     3101.97     3316.03     85.98 o 
  -1   9   7      208.19      215.82     32.89 o 
   0   9   7      612.37      656.13     59.15 o 
   1   9   7        1.99       44.92     31.30 o 
   2   9   7      744.80      719.92     54.58 o 
   3   9   7      662.18      578.26     52.47 o 
   4   9   7       73.37       81.79     42.55 o 
   5   9   7      764.82      802.78     74.12 o 
   6   9   7       29.02      -26.68     41.47 o 
   7   9   7        7.25      -73.65     49.10 o 
   8   9   7      559.59      650.03     97.76 o 
   9   9   7      423.82      465.04     81.93 o 
  10   9   7        2.08       83.82     63.35 o 
  11   9   7        1.94      -43.94     60.94 o 
 -10  10   7       17.78       14.25     77.79 o 
  -9  10   7       16.46       12.19     70.94 o 
  -8  10   7      543.41      381.96    254.52 o 
  -7  10   7        4.84      -32.90     46.77 o 
  -6  10   7       72.23       76.68     45.68 o 
  -5  10   7      204.26      121.89     60.88 o 
  -4  10   7     1033.29      962.24     70.90 o 
  -3  10   7      313.70      308.63     44.57 o 
  -2  10   7      387.91      421.33     48.36 o 
  -1  10   7     1779.52     1811.78     69.16 o 
   0  10   7     1736.69     1705.84     66.90 o 
   1  10   7     1746.91     1826.96     78.55 o 
   2  10   7       10.83       87.94     35.72 o 
   3  10   7      156.19      149.26     61.47 o 
   4  10   7     3459.65     3796.88    115.45 o 
   5  10   7       13.25       78.16     39.14 o 
   6  10   7     1483.67     1726.46    120.37 o 
   7  10   7       44.04       63.98     73.88 o 
   8  10   7      501.43      491.93     97.69 o 
   9  10   7      256.25      211.50     69.94 o 
  10  10   7      480.23      576.98     97.56 o 
 -10  11   7      113.92       81.11    190.54 o 
  -9  11   7      472.93      571.78    127.01 o 
  -8  11   7      305.85      168.89     91.92 o 
  -7  11   7       29.52       50.60     57.90 o 
  -6  11   7       63.72       96.87     60.77 o 
  -5  11   7       20.03       15.90     48.70 o 
  -4  11   7       48.31       56.54     38.32 o 
  -3  11   7      470.64      517.19     54.02 o 
  -2  11   7      330.02      306.49     44.00 o 
  -1  11   7       46.29       52.20     30.61 o 
   0  11   7       18.93       40.95     44.37 o 
   1  11   7        7.15      -37.40     34.20 o 
   2  11   7      191.57      158.70     41.09 o 
   3  11   7      108.65      130.65     42.17 o 
   4  11   7       56.59      -21.93     36.27 o 
   5  11   7      315.70      302.40     50.64 o 
   6  11   7       49.53       62.57     48.83 o 
   7  11   7       12.37        5.07     50.99 o 
   8  11   7      316.86      352.30     69.08 o 
   9  11   7      128.34      137.23     70.56 o 
  10  11   7       31.36      103.27     72.01 o 
  -9  12   7      116.11       48.68    108.48 o 
  -8  12   7      120.87      109.88    118.22 o 
  -7  12   7       51.13       21.98     76.64 o 
  -6  12   7       27.69      130.35     80.36 o 
  -5  12   7      817.35      646.08    157.16 o 
  -4  12   7      139.82      117.52     53.96 o 
  -3  12   7        6.38      -32.18     38.45 o 
  -2  12   7      109.81       15.33     39.73 o 
  -1  12   7     1968.05     1863.84     96.03 o 
   0  12   7      480.75      599.54     57.04 o 
   1  12   7       19.25       19.54     36.71 o 
   2  12   7      206.07      191.23     45.43 o 
   3  12   7     2337.45     2583.41    102.52 o 
   4  12   7     1250.33     1112.91     76.05 o 
   5  12   7        6.39       11.36     47.79 o 
   6  12   7      215.07      176.55     54.38 o 
   7  12   7     1469.74     1519.41    108.96 o 
   8  12   7      368.52      344.61     68.89 o 
   9  12   7       28.07      -30.50     50.96 o 
  -8  13   7       28.05      -12.52    105.70 o 
  -7  13   7       19.72       45.77     83.10 o 
  -6  13   7      245.98      196.22     90.54 o 
  -5  13   7     1082.03     1000.03    145.34 o 
  -4  13   7       52.26       13.83     57.16 o 
  -3  13   7       45.32       27.65     51.30 o 
  -2  13   7        0.52      -15.21     44.38 o 
  -1  13   7      119.31      125.63     66.49 o 
   0  13   7       16.11       46.17     57.41 o 
   1  13   7       53.70       43.12     42.78 o 
   2  13   7        8.31       24.16     44.33 o 
   3  13   7       31.71       46.21     51.21 o 
   4  13   7        2.91       -0.66     42.66 o 
   5  13   7        1.43       34.21     48.90 o 
   6  13   7       23.13       17.46     51.20 o 
   7  13   7      124.51      109.02     57.08 o 
   8  13   7        0.29      -25.19     54.50 o 
  -7  14   7       19.68       90.75     91.08 o 
  -6  14   7        4.21       22.32    118.22 o 
  -5  14   7      613.31      561.75    114.42 o 
  -4  14   7        1.10        7.16     62.39 o 
  -3  14   7      256.44      139.27     83.97 o 
  -2  14   7        1.58       49.89     77.17 o 
  -1  14   7     1503.98     1463.21    144.56 o 
   0  14   7       76.07      142.05     72.74 o 
   1  14   7       51.46      100.26     54.78 o 
   2  14   7        0.14      -11.25     49.21 o 
   3  14   7     1541.42     1492.12    110.22 o 
   4  14   7        5.14        4.60     48.57 o 
   5  14   7        9.09       37.57     98.57 o 
   6  14   7       63.99      -16.49     56.64 o 
   7  14   7      650.96      480.04     85.73 o 
  -6  15   7      203.67      196.17     97.96 o 
  -5  15   7      197.90      219.15     93.46 o 
  -4  15   7       23.70       71.94     73.92 o 
  -3  15   7       16.97      -18.67     81.61 o 
  -2  15   7      305.65      350.39    112.66 o 
  -1  15   7      195.72       99.61     86.67 o 
   0  15   7       18.20       -1.09     65.81 o 
   1  15   7        9.89       -9.80     61.44 o 
   2  15   7       41.20       34.46     53.42 o 
   3  15   7       10.28      -41.91     54.97 o 
   4  15   7       84.23      126.91     89.03 o 
   5  15   7       14.16        5.64     60.89 o 
   6  15   7       35.12       50.72     84.31 o 
  -4  16   7      184.12      296.25    180.81 o 
  -3  16   7      164.70      146.49    153.69 o 
  -2  16   7       16.51       55.86     93.45 o 
  -1  16   7      129.91      179.13    111.27 o 
   0  16   7      332.62      402.21     97.59 o 
   1  16   7       19.74      -62.19     67.41 o 
   2  16   7      146.24       72.66     63.21 o 
   3  16   7      111.62      104.79     69.46 o 
   4  16   7      138.65       18.61     63.05 o 
 -12   0   8     1130.93      850.37    246.87 o 
 -10   0   8        8.90       27.82     65.71 o 
  -8   0   8     6458.63     6120.44    298.33 o 
  -6   0   8       32.83       -1.57     45.42 o 
  -4   0   8     6775.18     7192.15    240.65 o 
  -2   0   8     2421.80     2094.02    112.02 o 
   0   0   8     1713.89     1789.85     62.75 o 
   2   0   8     2175.86     2146.55     60.38 o 
   4   0   8     1951.72     1758.26     69.65 o 
   6   0   8       39.90       75.75     38.14 o 
   8   0   8      529.88      373.53     86.40 o 
  10   0   8        0.61      -44.07     53.03 o 
  12   0   8      735.50      767.92    148.46 o 
 -13   1   8        5.33      -76.57     68.54 o 
 -12   1   8        6.62       57.09     54.72 o 
 -11   1   8       24.57       57.74     70.26 o 
 -10   1   8       54.81      104.03     47.75 o 
  -9   1   8       72.90       50.39     47.07 o 
  -8   1   8      151.06       98.48     42.04 o 
  -7   1   8      406.66      461.54     58.88 o 
  -6   1   8       52.73       38.87     34.73 o 
  -5   1   8        8.46       29.08     29.05 o 
  -4   1   8     1637.99     1735.04     90.07 o 
  -3   1   8      697.97      761.02     45.84 o 
  -2   1   8       70.01       65.47     14.00 o 
  -1   1   8        8.49      -17.07     11.38 o 
   0   1   8    11949.10    12377.61    184.78 o 
   1   1   8     5328.55     5726.10     97.42 o 
   2   1   8     1168.07     1246.70     37.35 o 
   3   1   8     1518.39     1677.70     47.52 o 
   4   1   8    10064.25     9821.44    137.30 o 
   5   1   8     1067.83      908.30     43.60 o 
   6   1   8       49.76       39.30     26.53 o 
   7   1   8      339.57      330.97     48.52 o 
   8   1   8     8319.36     8588.31    169.55 o 
   9   1   8      504.27      511.92     67.69 o 
  10   1   8       89.35       41.65     43.48 o 
  11   1   8      125.64      109.10     47.34 o 
  12   1   8      684.59      838.74     83.57 o 
  13   1   8        2.29       41.88     55.80 o 
 -13   2   8        1.97      -63.65     66.36 o 
 -12   2   8      646.30      560.61    104.47 o 
 -11   2   8      480.27      663.75    125.56 o 
 -10   2   8      163.18       70.59     50.98 o 
  -9   2   8     2115.45     2311.65    120.44 o 
  -8   2   8     4158.16     4120.08    185.29 o 
  -7   2   8      551.16      599.20     65.68 o 
  -6   2   8     1169.48     1116.61     76.15 o 
  -5   2   8      535.41      493.07     37.61 o 
  -4   2   8     1732.03     1549.07     60.33 o 
  -3   2   8      569.80      686.22     49.47 o 
  -2   2   8       50.22      112.93     21.80 o 
  -1   2   8     3471.73     3689.38     71.73 o 
   0   2   8     8446.18     8157.91    126.39 o 
   1   2   8      111.39       73.05     20.90 o 
   2   2   8       67.04       52.31     17.74 o 
   3   2   8     1740.21     1533.09     45.57 o 
   4   2   8        2.79       10.40     19.34 o 
   5   2   8      210.22      239.48     28.44 o 
   6   2   8      496.82      506.73     65.65 o 
   7   2   8     1385.28     1331.38     74.76 o 
   8   2   8      149.31      168.35     52.97 o 
   9   2   8      316.26      373.32     54.68 o 
  10   2   8       69.90       80.55     45.06 o 
  11   2   8       67.60       15.06     49.76 o 
  12   2   8      183.05      165.95     55.90 o 
  13   2   8       21.85       53.55     64.90 o 
 -13   3   8       50.36       47.33    195.04 o 
 -12   3   8       18.41       45.86     72.94 o 
 -11   3   8      312.02      271.12    107.22 o 
 -10   3   8       48.81        2.71     44.41 o 
  -9   3   8      142.96      102.90     46.87 o 
  -8   3   8      451.64      518.02     66.32 o 
  -7   3   8     3018.60     3100.33    124.58 o 
  -6   3   8      163.25      132.20     60.22 o 
  -5   3   8      281.45      227.61     33.32 o 
  -4   3   8     1730.04     1730.37     62.93 o 
  -3   3   8    11152.91    11464.66    165.34 o 
  -2   3   8       13.79       21.58     18.14 o 
  -1   3   8     5349.01     5516.98     97.41 o 
   0   3   8     7063.51     6761.62    122.28 o 
   1   3   8    10644.63    10296.14    168.87 o 
   2   3   8     2317.34     2624.98     65.47 o 
   3   3   8     3691.81     3744.54     85.42 o 
   4   3   8     3299.66     3483.76     96.92 o 
   5   3   8     5689.39     5658.31    119.43 o 
   6   3   8     2108.43     2193.05     79.81 o 
   7   3   8     1391.80     1481.77     79.01 o 
   8   3   8      660.47      638.84     60.78 o 
   9   3   8      921.03     1077.11     78.00 o 
  10   3   8       84.37       95.96     47.62 o 
  11   3   8      498.14      602.86     89.06 o 
  12   3   8      452.33      435.73     68.32 o 
 -13   4   8        1.37        0.88    119.21 o 
 -12   4   8       41.09      -16.00     68.23 o 
 -11   4   8      654.32      624.76    102.21 o 
 -10   4   8     1363.47     1340.98    104.99 o 
  -9   4   8      885.65     1007.55     89.98 o 
  -8   4   8      671.75      511.07     65.95 o 
  -7   4   8        6.37      -20.53     33.08 o 
  -6   4   8     1453.45     1435.56     88.71 o 
  -5   4   8     3813.37     3797.72    104.87 o 
  -4   4   8      857.83      862.10     43.15 o 
  -3   4   8      866.25      828.10     40.24 o 
  -2   4   8     3880.52     3780.61     79.25 o 
  -1   4   8     6059.43     5356.68     98.09 o 
   0   4   8      166.91      214.89     29.36 o 
   1   4   8     2425.43     2502.76     69.19 o 
   2   4   8       23.08       20.57     20.77 o 
   3   4   8    10269.27    10042.93    178.02 o 
   4   4   8        2.43       41.19     23.53 o 
   5   4   8     2194.56     2133.93     75.64 o 
   6   4   8       36.06       17.58     26.71 o 
   7   4   8      527.66      573.44     56.27 o 
   8   4   8      225.76      165.01     49.97 o 
   9   4   8      190.36      165.34     47.48 o 
  10   4   8       83.83       94.08     47.39 o 
  11   4   8        2.95       15.93     51.43 o 
  12   4   8       22.59        4.11     56.79 o 
 -12   5   8       11.81        4.80     74.30 o 
 -11   5   8      355.91      410.04     93.81 o 
 -10   5   8       51.74       -4.42     62.41 o 
  -9   5   8       70.17       84.67     48.83 o 
  -8   5   8      808.06      639.08    125.27 o 
  -7   5   8     1792.07     1912.24    123.86 o 
  -6   5   8      678.62      591.08     63.50 o 
  -5   5   8       44.23       25.29     32.94 o 
  -4   5   8     1544.48     1654.15     63.13 o 
  -3   5   8     8155.49     7825.14    141.71 o 
  -2   5   8     1081.89     1148.56     48.15 o 
  -1   5   8      448.86      456.19     42.92 o 
   0   5   8       89.32        9.37     20.93 o 
   1   5   8     2441.43     2434.44     73.81 o 
   2   5   8    23105.48    22386.23    319.82 o 
   3   5   8     2608.94     2567.13     93.64 o 
   4   5   8      451.41      351.66     45.99 o 
   5   5   8     1127.96     1092.82     64.00 o 
   6   5   8      846.15      784.25     67.40 o 
   7   5   8     1256.75     1305.65     86.54 o 
   8   5   8      213.35      131.16     45.22 o 
   9   5   8      369.08      396.60     59.96 o 
  10   5   8      866.39      835.56     77.04 o 
  11   5   8      518.20      474.27    114.55 o 
  12   5   8        3.38       12.99     64.64 o 
 -12   6   8      295.02      264.74     98.68 o 
 -11   6   8      357.92      456.51    101.92 o 
 -10   6   8     1196.93      806.21    109.32 o 
  -9   6   8      461.07      341.33     81.81 o 
  -8   6   8       15.41      -55.93     37.29 o 
  -7   6   8        0.94      -34.46     35.42 o 
  -6   6   8      998.19      989.79     66.76 o 
  -5   6   8     2117.95     2146.59     83.82 o 
  -4   6   8     3712.10     3866.63     92.19 o 
  -3   6   8     1166.77     1038.70     44.94 o 
  -2   6   8     3473.68     3409.79     74.65 o 
  -1   6   8      449.62      450.66     43.74 o 
   0   6   8        4.55       60.82     25.18 o 
   1   6   8     3052.42     3117.39     92.68 o 
   2   6   8      668.96      708.67     46.03 o 
   3   6   8     3774.50     3646.62    110.69 o 
   4   6   8      710.85      778.79     64.54 o 
   5   6   8     2139.11     2174.38     98.11 o 
   6   6   8       58.12       52.02     39.01 o 
   7   6   8      276.25      207.51     58.05 o 
   8   6   8       10.03       28.83     47.80 o 
   9   6   8      169.01      169.50     61.38 o 
  10   6   8        1.00      -40.14     49.90 o 
  11   6   8       33.03       21.19     58.30 o 
  12   6   8      118.19      101.90     68.00 o 
 -12   7   8       19.44       85.89     86.28 o 
 -11   7   8      281.44      378.74     96.58 o 
 -10   7   8       70.19       46.06     64.22 o 
  -9   7   8      351.06      507.29     92.78 o 
  -8   7   8       46.44       -1.19     53.72 o 
  -7   7   8      118.60      117.21     41.68 o 
  -6   7   8     1217.91     1321.06    126.47 o 
  -5   7   8      371.39      334.60     48.22 o 
  -4   7   8     9327.08     9337.05    230.84 o 
  -3   7   8     2468.46     2329.75     78.56 o 
  -2   7   8      552.93      517.58     39.72 o 
  -1   7   8     2202.13     2370.01     69.92 o 
   0   7   8     1133.75     1030.34     49.51 o 
   1   7   8       26.02      -14.95     22.53 o 
   2   7   8     6151.18     5961.78    175.45 o 
   3   7   8      479.32      350.80     76.17 o 
   4   7   8     1893.08     1865.48    106.85 o 
   5   7   8      120.28       87.27     41.49 o 
   6   7   8      346.07      376.61     67.01 o 
   7   7   8        2.72      -26.08     60.43 o 
   8   7   8     1517.24     1425.68    200.15 o 
   9   7   8       99.06       27.35     56.13 o 
  10   7   8      673.15      604.76     90.98 o 
  11   7   8      175.01      128.86     67.24 o 
 -11   8   8        1.02       65.19     75.27 o 
 -10   8   8      124.46      158.93    116.79 o 
  -9   8   8       34.62      -21.22     86.93 o 
  -8   8   8      965.67     1212.15    203.06 o 
  -7   8   8      383.26      327.70     92.32 o 
  -6   8   8      211.71      221.40     38.36 o 
  -5   8   8      572.54      558.25     53.68 o 
  -4   8   8     6543.20     6456.62    140.88 o 
  -3   8   8     1873.49     2015.54     81.93 o 
  -2   8   8      272.32      199.02     41.54 o 
  -1   8   8      582.53      591.38     42.68 o 
   0   8   8     1219.54     1291.30     55.83 o 
   1   8   8     5358.60     5209.84    118.49 o 
   2   8   8        2.49        3.10     29.72 o 
   3   8   8       43.30      -17.30     33.87 o 
   4   8   8        9.81       53.39     38.82 o 
   5   8   8     1351.42     1485.22    122.97 o 
   6   8   8        6.62      -17.87     39.96 o 
   7   8   8      283.96      349.93     68.48 o 
   8   8   8       14.63       24.85     53.65 o 
   9   8   8      286.32      215.57     66.26 o 
  10   8   8        2.24       45.96     62.22 o 
  11   8   8      145.00      143.36     66.57 o 
 -11   9   8       26.77      117.67     99.44 o 
 -10   9   8        0.28      -12.73     73.01 o 
  -9   9   8      589.53      569.62    121.70 o 
  -8   9   8       31.76       31.30     51.84 o 
  -7   9   8       84.51       18.73     65.06 o 
  -6   9   8       10.94       15.86     41.29 o 
  -5   9   8      997.38     1248.12    131.49 o 
  -4   9   8     1293.59     1502.37     73.00 o 
  -3   9   8        4.19      -20.49     26.14 o 
  -2   9   8       48.12       81.05     30.44 o 
  -1   9   8     1936.72     1936.88     96.72 o 
   0   9   8     3006.25     3226.96     87.61 o 
   1   9   8       96.41      129.11     35.34 o 
   2   9   8       51.55       89.43     46.75 o 
   3   9   8      451.79      561.86     73.29 o 
   4   9   8     2352.35     2364.48    109.09 o 
   5   9   8     3468.14     3546.42    144.49 o 
   6   9   8      215.96      210.01     64.12 o 
   7   9   8     1089.95     1132.17    180.87 o 
   8   9   8     1471.99     1755.42    147.86 o 
   9   9   8      350.05      541.06    113.82 o 
  10   9   8       11.88       26.93     62.73 o 
  11   9   8       12.84       23.59     66.28 o 
 -10  10   8      211.16      266.23    106.40 o 
  -9  10   8      844.97     1126.09    240.61 o 
  -8  10   8      737.90      831.99    106.81 o 
  -7  10   8      623.00      631.64    107.24 o 
  -6  10   8      757.55      789.22     80.28 o 
  -5  10   8      169.85       18.71     56.21 o 
  -4  10   8     1949.12     2109.69     93.30 o 
  -3  10   8     1949.11     1858.11     81.98 o 
  -2  10   8      872.49      828.09     54.12 o 
  -1  10   8       44.24       44.66     29.73 o 
   0  10   8      345.55      256.43     76.82 o 
   1  10   8      496.08      459.11     48.89 o 
   2  10   8        6.95       33.98     35.37 o 
   3  10   8        0.91      -32.86     34.25 o 
   4  10   8       46.14      -16.82     34.56 o 
   5  10   8      705.88      665.88     60.90 o 
   6  10   8        1.31      -29.07     46.17 o 
   7  10   8      181.49       49.32     75.08 o 
   8  10   8      156.67      190.45     71.10 o 
   9  10   8       70.68       23.16     66.39 o 
  10  10   8       12.19       23.47     66.37 o 
 -10  11   8        0.60      -80.62     67.79 o 
  -9  11   8      192.38      188.50     94.85 o 
  -8  11   8       32.45       13.91    100.14 o 
  -7  11   8        8.11      -29.39     64.73 o 
  -6  11   8      267.47      178.02     67.86 o 
  -5  11   8      769.05      801.90     92.12 o 
  -4  11   8        3.14       29.90     37.57 o 
  -3  11   8      271.33      303.17     62.30 o 
  -2  11   8      573.92      565.56     64.14 o 
  -1  11   8      412.82      385.52     43.75 o 
   0  11   8      368.44      467.81     66.86 o 
   1  11   8      200.37      335.69     47.75 o 
   2  11   8     1235.59     1263.52     74.50 o 
   3  11   8     2305.18     2277.67     94.83 o 
   4  11   8      332.75      402.42     52.95 o 
   5  11   8      819.42      982.49     78.37 o 
   6  11   8      508.62      608.95    100.49 o 
   7  11   8      499.88      610.85     76.01 o 
   8  11   8      113.75      112.13     68.06 o 
   9  11   8      360.50      379.77     87.43 o 
  -9  12   8      231.39      372.74    155.77 o 
  -8  12   8      192.09      114.05    115.44 o 
  -7  12   8        6.34       48.35     74.25 o 
  -6  12   8     2418.33     2487.09    203.51 o 
  -5  12   8      245.36      326.62     75.75 o 
  -4  12   8       13.22       64.92     55.32 o 
  -3  12   8      812.90     1039.64    103.55 o 
  -2  12   8      327.45      345.92     63.18 o 
  -1  12   8       50.35       81.58     39.67 o 
   0  12   8       70.49       53.41     38.52 o 
   1  12   8        0.64      -51.90     34.60 o 
   2  12   8      302.02      334.41     50.73 o 
   3  12   8      222.64      151.11     46.88 o 
   4  12   8        0.86        0.62     41.98 o 
   5  12   8        3.06       -2.19     41.85 o 
   6  12   8        4.25        4.78     48.29 o 
   7  12   8       49.21       41.83     55.90 o 
   8  12   8      123.42      125.86     59.73 o 
   9  12   8        0.55       26.77     55.47 o 
  -8  13   8       22.41      -38.94     95.97 o 
  -7  13   8       74.51       68.15     94.58 o 
  -6  13   8      264.87      175.27     90.52 o 
  -5  13   8        0.27      -15.30     97.36 o 
  -4  13   8       60.04       77.47     75.15 o 
  -3  13   8       99.30       98.83     56.39 o 
  -2  13   8      927.63     1042.84    110.64 o 
  -1  13   8        0.23      -69.96     55.31 o 
   0  13   8      302.48      290.21     60.69 o 
   1  13   8       12.52       16.94     41.02 o 
   2  13   8     2135.41     2423.62    103.74 o 
   3  13   8      270.54      253.72     52.11 o 
   4  13   8      137.84       83.58     46.12 o 
   5  13   8       17.44       33.45     47.41 o 
   6  13   8     1329.15     1421.87    112.20 o 
   7  13   8      147.38      330.76     67.28 o 
   8  13   8        8.69      -64.55     55.24 o 
  -7  14   8      177.27      351.88    141.86 o 
  -6  14   8      927.30      911.43    184.98 o 
  -5  14   8       58.26       -3.29    132.82 o 
  -4  14   8       16.16      -21.83     71.29 o 
  -3  14   8      103.73       87.81     62.61 o 
  -2  14   8     1010.70     1039.79    115.51 o 
  -1  14   8        7.86      -46.25     58.83 o 
   0  14   8      126.06       83.10     55.19 o 
   1  14   8       75.28      -71.70     48.08 o 
   2  14   8      104.45       26.35     54.46 o 
   3  14   8      279.52      334.99     62.15 o 
   4  14   8       16.30       30.80     50.62 o 
   5  14   8       58.92       10.41     52.67 o 
   6  14   8       14.15      -56.91     54.04 o 
   7  14   8       30.25        0.74     66.85 o 
  -5  15   8      132.42      179.19    141.17 o 
  -4  15   8      323.19      411.44    111.61 o 
  -3  15   8       22.18      -48.28    138.39 o 
  -2  15   8      617.35      895.41    147.04 o 
  -1  15   8      325.32      270.32     86.62 o 
   0  15   8       31.90      170.37    101.13 o 
   1  15   8       12.00      -29.18     54.29 o 
   2  15   8      392.43      371.28     75.26 o 
   3  15   8      113.14      143.93     64.56 o 
   4  15   8       39.07       -6.61     59.82 o 
   5  15   8       69.04       89.60     69.03 o 
  -3  16   8      182.60       16.69    140.47 o 
  -2  16   8      251.55      241.40    108.83 o 
  -1  16   8       21.30        7.83     87.83 o 
   0  16   8        3.28       -6.99     69.79 o 
   1  16   8      221.60      113.85     99.70 o 
   2  16   8        4.92       45.33     59.86 o 
   3  16   8       26.96        2.78     68.25 o 
 -13   0   9       98.59       55.83     78.87 o 
 -11   0   9       29.19       20.12    169.68 o 
  -9   0   9       18.66       49.50     95.27 o 
  -7   0   9      451.73      377.47     78.50 o 
  -5   0   9      603.42      392.78     75.10 o 
  -3   0   9       13.69       20.36     47.65 o 
  -1   0   9     7736.19     8118.30    146.07 o 
   1   0   9      388.45      382.71     31.82 o 
   3   0   9    10873.76    10275.69    188.67 o 
   5   0   9     2476.19     2469.09     89.46 o 
   7   0   9     5593.89     5860.84    227.45 o 
   9   0   9      138.92      220.89     76.65 o 
  11   0   9     1604.50     1836.76    221.07 o 
 -13   1   9      827.00      816.12    176.95 o 
 -12   1   9      239.29      363.94     74.91 o 
 -11   1   9      153.92      182.20     61.83 o 
 -10   1   9      475.35      517.61     74.38 o 
  -9   1   9     4343.29     4303.82    159.84 o 
  -8   1   9       86.73      117.08     46.20 o 
  -7   1   9       85.38       89.88     48.78 o 
  -6   1   9      930.51      957.09     74.39 o 
  -5   1   9     6477.02     5532.10    152.81 o 
  -4   1   9     1763.03     1921.04     98.17 o 
  -3   1   9      495.59      582.44     24.44 o 
  -2   1   9      944.06     1097.22     42.76 o 
  -1   1   9     9294.91     9345.81    122.43 o 
   0   1   9     1515.14     1369.75     43.42 o 
   1   1   9      154.14      167.05     20.01 o 
   2   1   9     1101.79     1081.93     37.15 o 
   3   1   9     3256.57     3099.06     66.28 o 
   4   1   9      327.47      344.22     30.32 o 
   5   1   9      257.09      229.66     31.35 o 
   6   1   9     1518.64     1756.81     65.14 o 
   7   1   9        4.40       29.22     67.59 o 
   8   1   9        1.31      -17.82     32.73 o 
   9   1   9      211.77      231.12     50.25 o 
  10   1   9      191.69      223.96     53.19 o 
  11   1   9       60.78      -14.31     45.04 o 
  12   1   9        1.82       28.37     49.48 o 
 -13   2   9       33.60      109.23     82.74 o 
 -12   2   9        0.34      -46.43     60.76 o 
 -11   2   9       63.24       76.32     53.87 o 
 -10   2   9      137.29      109.34     55.86 o 
  -9   2   9      289.70      282.22     57.50 o 
  -8   2   9      900.98      851.66    115.17 o 
  -7   2   9        2.48       32.60     40.36 o 
  -6   2   9      189.24      148.53     41.58 o 
  -5   2   9       88.84       30.45     30.15 o 
  -4   2   9    10833.92    11336.84    202.07 o 
  -3   2   9       90.33      138.00     32.99 o 
  -2   2   9     1648.05     1715.87     50.15 o 
  -1   2   9     2529.61     2346.79     57.65 o 
   0   2   9     4234.66     4247.50     77.65 o 
   1   2   9      483.69      532.65     29.06 o 
   2   2   9     6106.25     6270.86     96.50 o 
   3   2   9     3201.79     3253.84     67.93 o 
   4   2   9     1226.88     1149.82     45.78 o 
   5   2   9       79.59       79.73     27.77 o 
   6   2   9       41.41       45.41     32.40 o 
   7   2   9     3070.04     3126.21    107.25 o 
   8   2   9     1177.99     1271.60    105.69 o 
   9   2   9       12.95        5.36     43.54 o 
  10   2   9      480.90      590.57     67.72 o 
  11   2   9      438.07      549.73     70.14 o 
  12   2   9       10.21       -6.71     46.83 o 
 -12   3   9      523.13      492.51     99.60 o 
 -11   3   9       12.61       43.58     51.51 o 
 -10   3   9     1461.15     1542.19    111.46 o 
  -9   3   9        5.72      -20.73     44.33 o 
  -8   3   9     1934.50     2098.45    114.22 o 
  -7   3   9     1268.92     1401.59     91.63 o 
  -6   3   9     4654.83     4371.74    190.71 o 
  -5   3   9     2544.68     2343.85    130.29 o 
  -4   3   9     3869.09     4001.31    103.95 o 
  -3   3   9      875.42      922.90     39.94 o 
  -2   3   9    13331.16    12513.92    179.48 o 
  -1   3   9     4353.82     4203.17     78.04 o 
   0   3   9       42.37        3.53     13.87 o 
   1   3   9       79.86       73.68     33.49 o 
   2   3   9    11802.63    12559.07    161.65 o 
   3   3   9      735.46      798.72     34.55 o 
   4   3   9      682.27      724.57     40.83 o 
   5   3   9       36.09       -0.16     26.24 o 
   6   3   9     2554.22     2295.94     82.92 o 
   7   3   9       25.55        8.86     38.15 o 
   8   3   9       83.85       69.28     41.11 o 
   9   3   9       35.64       82.44     44.06 o 
  10   3   9      536.39      532.84     73.75 o 
  11   3   9        6.48       47.35     57.44 o 
  12   3   9       83.54       84.69     54.90 o 
 -12   4   9      160.71      137.45     80.02 o 
 -11   4   9       30.91       78.80     72.00 o 
 -10   4   9      193.83      235.88     85.72 o 
  -9   4   9      191.66      119.54     50.77 o 
  -8   4   9     3343.55     3167.19    245.28 o 
  -7   4   9        7.42       54.64     37.13 o 
  -6   4   9      977.17     1067.52     80.80 o 
  -5   4   9        0.35      -38.01     26.32 o 
  -4   4   9     5543.42     5646.03    131.79 o 
  -3   4   9       16.34      -18.72     22.68 o 
  -2   4   9       19.52        6.16     21.38 o 
  -1   4   9     2597.42     2671.43    109.05 o 
   0   4   9     1388.46     1093.36     60.96 o 
   1   4   9      292.10      448.69     46.94 o 
   2   4   9      617.14      651.83     43.01 o 
   3   4   9      202.35      171.32     24.17 o 
   4   4   9     3243.26     3444.27     85.15 o 
   5   4   9     1865.06     1650.86     69.93 o 
   6   4   9      763.07      650.39    103.36 o 
   7   4   9      134.49      185.55     42.38 o 
   8   4   9      714.13      635.13     62.96 o 
   9   4   9       48.13        6.26     41.13 o 
  10   4   9      963.04      968.14     80.96 o 
  11   4   9        4.76       97.77     57.76 o 
  12   4   9       15.17      100.14     86.23 o 
 -12   5   9      265.47      277.33     90.32 o 
 -11   5   9      147.51      258.98     86.88 o 
 -10   5   9      609.15      621.75    102.74 o 
  -9   5   9      932.73      964.08     92.51 o 
  -8   5   9     1781.19     1669.97    125.27 o 
  -7   5   9     1179.63     1125.55     87.66 o 
  -6   5   9      418.42      436.05     59.22 o 
  -5   5   9     1453.49     1505.93     91.54 o 
  -4   5   9      531.81      573.90     45.40 o 
  -3   5   9     8786.32     8541.82    122.44 o 
  -2   5   9    13566.18    13557.07    199.04 o 
  -1   5   9      895.04      910.53     41.51 o 
   0   5   9        0.32      -22.92     20.63 o 
   1   5   9      584.46      477.05     50.17 o 
   2   5   9    13821.29    13275.10    214.04 o 
   3   5   9        6.30       44.27     31.76 o 
   4   5   9      490.28      473.34     46.87 o 
   5   5   9      232.07      260.13     40.94 o 
   6   5   9     2538.00     2572.76    125.06 o 
   7   5   9       43.51       76.63     37.68 o 
   8   5   9      383.22      421.04     76.55 o 
   9   5   9        0.41      -58.03     38.69 o 
  10   5   9      254.09      203.60     53.93 o 
  11   5   9        3.43       84.46     52.63 o 
  12   5   9      236.16      144.83     74.40 o 
 -12   6   9      252.61      347.45    122.22 o 
 -11   6   9        0.85      -39.00     67.40 o 
 -10   6   9      668.75      618.20    106.24 o 
  -9   6   9       21.50       22.45     61.92 o 
  -8   6   9     1530.68     1585.24    106.33 o 
  -7   6   9       29.86      -10.09     39.87 o 
  -6   6   9      644.31      759.60     88.33 o 
  -5   6   9     1231.75     1295.36     70.52 o 
  -4   6   9     2960.41     3113.60     85.54 o 
  -3   6   9       28.07       33.14     20.93 o 
  -2   6   9      703.32      727.24     40.30 o 
  -1   6   9     1210.21     1280.01     71.21 o 
   0   6   9     2437.54     2364.33     76.34 o 
   1   6   9     2641.27     2605.42     79.69 o 
   2   6   9     2775.61     2688.19     98.52 o 
   3   6   9     4023.79     3992.62    150.12 o 
   4   6   9     1597.19     1664.06     86.39 o 
   5   6   9       66.69       17.84     38.26 o 
   6   6   9       20.62      -12.33     50.19 o 
   7   6   9       26.54       53.22     43.03 o 
   8   6   9       27.64        6.18     49.63 o 
   9   6   9      669.84      623.67    145.74 o 
  10   6   9      281.25      185.27     67.48 o 
  11   6   9      199.19      172.70     71.10 o 
  12   6   9        1.04      -48.06     71.15 o 
 -11   7   9      118.74      -25.21     67.10 o 
 -10   7   9       26.93      -61.77     62.63 o 
  -9   7   9     1703.19     1542.26    135.64 o 
  -8   7   9      430.07      378.45     66.58 o 
  -7   7   9      202.42      225.43     48.18 o 
  -6   7   9       21.50       -3.50     31.57 o 
  -5   7   9     4332.87     4228.81    120.91 o 
  -4   7   9       78.57       83.16     33.27 o 
  -3   7   9     4840.52     4893.29     97.88 o 
  -2   7   9      114.58       82.86     27.80 o 
  -1   7   9     3372.54     3463.72    106.29 o 
   0   7   9     1877.15     1696.55     59.43 o 
   1   7   9      117.98      118.68     42.24 o 
   2   7   9     1628.01     1577.21     81.56 o 
   3   7   9      709.53      576.62     70.46 o 
   4   7   9     2007.38     1944.81     97.45 o 
   5   7   9      471.50      494.54     61.56 o 
   6   7   9      473.94      751.66     73.91 o 
   7   7   9       45.74       61.67     44.53 o 
   8   7   9      220.53      110.09     57.55 o 
   9   7   9       84.58       26.08     57.32 o 
  10   7   9      206.91      289.55     74.91 o 
  11   7   9       44.44       27.26     62.25 o 
 -11   8   9        1.85      -28.76     81.83 o 
 -10   8   9      537.12      404.51    115.53 o 
  -9   8   9        5.05       23.78     70.51 o 
  -8   8   9       88.06       97.86     77.81 o 
  -7   8   9       67.89       65.54     38.67 o 
  -6   8   9     1067.86     1156.94     77.93 o 
  -5   8   9      454.92      468.35     49.20 o 
  -4   8   9      396.27      333.70     49.56 o 
  -3   8   9      980.37     1091.61     63.41 o 
  -2   8   9      885.20      862.05     57.31 o 
  -1   8   9     1456.58     1494.37     61.65 o 
   0   8   9      993.60     1087.00     54.24 o 
   1   8   9       38.43       37.67     37.75 o 
   2   8   9     2203.34     2357.22     99.83 o 
   3   8   9     5485.63     5169.78    168.71 o 
   4   8   9        0.85      -55.61     37.07 o 
   5   8   9        3.68      -34.65     53.56 o 
   6   8   9     1068.01     1112.04     87.39 o 
   7   8   9     1089.71     1278.13    165.62 o 
   8   8   9      221.98      257.57     68.25 o 
   9   8   9      314.88      356.07     77.63 o 
  10   8   9       64.67       21.54     65.05 o 
  11   8   9      247.10      333.42     83.36 o 
 -11   9   9        0.14       71.42    178.03 o 
 -10   9   9      749.47      892.53    151.01 o 
  -9   9   9      921.19      847.85    140.00 o 
  -8   9   9       79.59      106.40     95.89 o 
  -7   9   9       89.98      136.10     58.60 o 
  -6   9   9      440.40      445.28     63.33 o 
  -5   9   9      948.55      778.63     73.44 o 
  -4   9   9        7.04       -0.19     36.18 o 
  -3   9   9      158.84      136.92     38.37 o 
  -2   9   9       16.16       -3.10     25.57 o 
  -1   9   9      637.95      589.66     46.73 o 
   0   9   9     2128.14     2206.92     74.93 o 
   1   9   9        0.68        3.15     31.52 o 
   2   9   9      687.92      607.93     73.00 o 
   3   9   9      939.60      933.68     70.66 o 
   4   9   9     3176.22     3079.69    175.05 o 
   5   9   9       55.33      124.50     48.66 o 
   6   9   9      168.24      191.71     53.34 o 
   7   9   9      151.43      199.32     89.26 o 
   8   9   9      418.05      579.32     86.77 o 
   9   9   9       65.90       82.88     66.06 o 
  10   9   9       36.11       37.75     67.62 o 
 -10  10   9       25.22      156.98     96.19 o 
  -9  10   9        2.45       20.05     62.45 o 
  -8  10   9        4.52      -55.04     49.17 o 
  -7  10   9      274.71      269.96     68.12 o 
  -6  10   9      551.87      731.22    183.82 o 
  -5  10   9      161.12      129.74     52.19 o 
  -4  10   9       31.90       36.23     39.25 o 
  -3  10   9      127.34       58.73     35.66 o 
  -2  10   9      207.99      201.99     37.46 o 
  -1  10   9       90.07      143.99     34.30 o 
   0  10   9       93.90      112.54     37.81 o 
   1  10   9      217.31      127.37     52.25 o 
   2  10   9     1629.52     1656.25     80.36 o 
   3  10   9     4353.48     4507.97    124.69 o 
   4  10   9      285.57      265.40     48.06 o 
   5  10   9      158.72       55.32     68.54 o 
   6  10   9      996.66      923.87    106.64 o 
   7  10   9      389.21      301.28     86.12 o 
   8  10   9      340.71      224.99     72.87 o 
   9  10   9       44.42       83.61     66.04 o 
  10  10   9      381.06      309.89     88.39 o 
  -9  11   9       30.17       35.39     77.44 o 
  -8  11   9      246.21      318.60    148.12 o 
  -7  11   9     1238.11     1059.45    203.76 o 
  -6  11   9      806.82      750.73     84.01 o 
  -5  11   9       77.63       61.30     52.50 o 
  -4  11   9     1345.12     1252.64     97.49 o 
  -3  11   9     1290.71     1363.75     77.68 o 
  -2  11   9      445.09      474.67     53.00 o 
  -1  11   9       67.02       44.41     36.68 o 
   0  11   9       73.82       86.43     37.98 o 
   1  11   9      164.18      200.60     44.69 o 
   2  11   9      403.00      402.84     51.93 o 
   3  11   9        2.52      -26.88     36.47 o 
   4  11   9      878.76      988.94     72.71 o 
   5  11   9      300.00      215.82     73.77 o 
   6  11   9        0.45       -8.10     40.88 o 
   7  11   9        0.29      -22.33     55.32 o 
   8  11   9        1.70        8.80     64.06 o 
   9  11   9        2.20      231.35     79.58 o 
  -8  12   9       32.27       39.80     80.99 o 
  -7  12   9       83.64       58.35     77.78 o 
  -6  12   9        4.33       -3.76     56.84 o 
  -5  12   9        5.78       17.35     64.00 o 
  -4  12   9       20.17       29.56     51.22 o 
  -3  12   9      153.84      167.36     45.87 o 
  -2  12   9        5.69      -13.39     35.95 o 
  -1  12   9        2.19       -8.85     36.03 o 
   0  12   9      249.78      275.29     63.56 o 
   1  12   9     1039.82     1197.90     84.18 o 
   2  12   9      369.01      482.96     75.99 o 
   3  12   9        0.44       33.99     42.14 o 
   4  12   9      296.19      284.76     72.00 o 
   5  12   9     1054.21     1084.68     92.65 o 
   6  12   9      112.34       58.81     48.88 o 
   7  12   9       59.18       70.78     59.82 o 
   8  12   9       35.50      -20.02     55.22 o 
  -8  13   9       43.69      114.05    125.17 o 
  -7  13   9     1112.23     1292.08    235.05 o 
  -6  13   9       35.09        0.54     76.10 o 
  -5  13   9        0.65      -29.53    111.96 o 
  -4  13   9       65.96       10.93    121.70 o 
  -3  13   9     1512.04     1801.02    137.74 o 
  -2  13   9      466.30      410.73     71.68 o 
  -1  13   9      193.66       84.62     93.07 o 
   0  13   9       20.55       -8.47     39.42 o 
   1  13   9      846.66      903.01     72.59 o 
   2  13   9      162.82      159.99     47.68 o 
   3  13   9      208.56      209.77     52.86 o 
   4  13   9       33.10      -17.59     43.39 o 
   5  13   9      324.22      302.22     58.32 o 
   6  13   9       11.79      -71.91     47.94 o 
   7  13   9       18.86       36.22     57.49 o 
  -6  14   9       14.63      -31.93     91.10 o 
  -5  14   9      100.54       86.50    202.37 o 
  -4  14   9       38.88      105.14     83.59 o 
  -3  14   9      211.79      143.26    147.43 o 
  -2  14   9      198.02      176.47    120.60 o 
  -1  14   9       50.87      -15.02     63.68 o 
   0  14   9        0.16       86.11     58.68 o 
   1  14   9      641.91      575.00     78.07 o 
   2  14   9       31.69       63.80     51.75 o 
   3  14   9      242.05      292.99     72.14 o 
   4  14   9       15.28       36.84     60.57 o 
   5  14   9      373.57      368.52     71.94 o 
   6  14   9        0.00       26.64     57.61 o 
  -5  15   9      159.66      117.92    105.01 o 
  -4  15   9      243.11      182.20    161.34 o 
  -3  15   9      852.66      845.62    214.19 o 
  -2  15   9       63.55       82.51     93.23 o 
  -1  15   9       28.99      -47.45     63.73 o 
   0  15   9      514.07      671.77    187.84 o 
   1  15   9      421.80      671.61    131.65 o 
   2  15   9       61.98       90.83     64.06 o 
   3  15   9       27.33       46.67     60.13 o 
   4  15   9        5.36      -26.57     60.07 o 
   5  15   9        5.46       27.03     67.23 o 
  -2  16   9      464.35      497.00    131.81 o 
  -1  16   9       67.74      130.78     81.52 o 
   0  16   9       21.39      -44.56     80.00 o 
   1  16   9       66.91       74.41     83.06 o 
   2  16   9      130.13       13.56     62.81 o 
 -12   0  10      202.78      283.73     97.21 o 
 -10   0  10     2944.71     2587.17    349.79 o 
  -8   0  10      199.92      109.15     66.33 o 
  -6   0  10     9085.67     8335.47    295.87 o 
  -4   0  10     2968.19     2833.12    198.89 o 
  -2   0  10    11222.14    11556.17    192.91 o 
   0   0  10     3217.89     3181.30     83.95 o 
   2   0  10    15787.46    15394.12    232.47 o 
   4   0  10     1821.64     1607.94     73.05 o 
   6   0  10     3518.17     3891.48    150.08 o 
   8   0  10       38.31       46.49     55.30 o 
  10   0  10       75.12       74.51     66.46 o 
  12   0  10       48.25       14.24     72.08 o 
 -12   1  10        4.55      -48.87     50.60 o 
 -11   1  10       29.02       87.70    109.81 o 
 -10   1  10      724.73      993.41     95.78 o 
  -9   1  10       17.96       44.43     44.94 o 
  -8   1  10      183.99      140.35     60.83 o 
  -7   1  10      388.56      389.97     58.60 o 
  -6   1  10      113.03       95.27     37.48 o 
  -5   1  10     1392.34     1324.14    107.42 o 
  -4   1  10      569.81      734.89     62.38 o 
  -3   1  10     1075.05     1231.97     36.98 o 
  -2   1  10      131.67       77.51     17.75 o 
  -1   1  10       26.36        3.60     13.66 o 
   0   1  10      391.81      403.42     28.91 o 
   1   1  10      743.13      627.13     31.31 o 
   2   1  10     5653.35     5671.01     89.22 o 
   3   1  10      136.98      113.60     25.37 o 
   4   1  10       86.18       72.95     31.45 o 
   5   1  10      185.02      112.14     27.76 o 
   6   1  10     5908.50     5861.69    116.03 o 
   7   1  10        5.53      -13.13     30.45 o 
   8   1  10        4.40       11.83     35.85 o 
   9   1  10       11.03       72.17     45.22 o 
  10   1  10     1688.03     1732.56    103.97 o 
  11   1  10       70.30       55.19     49.94 o 
  12   1  10      125.63      105.93     59.52 o 
 -12   2  10        6.63        1.12     53.47 o 
 -11   2  10      337.38      357.66     77.49 o 
 -10   2  10      741.38      859.82     91.42 o 
  -9   2  10     2373.11     2221.66    126.16 o 
  -8   2  10      928.67      912.07     83.90 o 
  -7   2  10      477.04      527.09     65.60 o 
  -6   2  10     4397.66     4068.44    136.83 o 
  -5   2  10      340.88      413.28     55.67 o 
  -4   2  10      452.38      629.17     59.62 o 
  -3   2  10     5361.07     5776.04     91.53 o 
  -2   2  10    12260.91    11770.66    172.41 o 
  -1   2  10      223.28      226.45     24.05 o 
   0   2  10      118.62      113.03     22.09 o 
   1   2  10     1378.13     1351.28     44.54 o 
   2   2  10     7672.88     7884.80    110.56 o 
   3   2  10      592.45      615.36     35.22 o 
   4   2  10      131.62      149.64     26.88 o 
   5   2  10     5841.91     5710.51    104.82 o 
   6   2  10      309.88      259.19     44.50 o 
   7   2  10       31.52       79.16     36.21 o 
   8   2  10       79.23      128.59     43.85 o 
   9   2  10      458.29      695.02     78.72 o 
  10   2  10        9.37       44.92     46.38 o 
  11   2  10       29.55       37.84     47.68 o 
  12   2  10       19.52      -37.66     48.72 o 
 -12   3  10       17.75       61.65     75.10 o 
 -11   3  10      157.21       63.93     54.21 o 
 -10   3  10       61.53       37.68     55.24 o 
  -9   3  10       19.84      -23.41     77.82 o 
  -8   3  10       37.29       -0.68     37.79 o 
  -7   3  10      896.98      986.56     83.66 o 
  -6   3  10      179.61      238.40     49.15 o 
  -5   3  10      931.15      970.50     83.23 o 
  -4   3  10       82.87      104.26     42.29 o 
  -3   3  10      213.70      185.33     34.74 o 
  -2   3  10      237.02      255.58     27.08 o 
  -1   3  10     3504.48     3419.22     67.48 o 
   0   3  10      150.12      161.48     22.50 o 
   1   3  10      206.52      247.63     25.06 o 
   2   3  10     3649.00     3841.43     77.42 o 
   3   3  10     1343.07     1339.78     51.88 o 
   4   3  10        1.40      -25.35     19.22 o 
   5   3  10      550.15      703.49     66.01 o 
   6   3  10     3191.84     3046.88     96.52 o 
   7   3  10      695.41      635.67     66.76 o 
   8   3  10      280.03      400.44     54.33 o 
   9   3  10      158.00      119.94     46.91 o 
  10   3  10      308.60      301.71     64.17 o 
  11   3  10      362.82      362.59     63.43 o 
  12   3  10       38.74       37.16     54.00 o 
 -12   4  10      311.43      358.96     99.55 o 
 -11   4  10      119.15      -67.41     66.70 o 
 -10   4  10        2.07      -20.99     44.97 o 
  -9   4  10     3844.37     3975.50    179.07 o 
  -8   4  10      803.49      860.10     83.55 o 
  -7   4  10      739.38      793.99     93.55 o 
  -6   4  10       15.97      -32.24     33.47 o 
  -5   4  10     3554.53     3566.49    140.76 o 
  -4   4  10     1730.63     1724.67     68.53 o 
  -3   4  10    12269.52    12245.38    184.08 o 
  -2   4  10     1861.78     1902.98     61.23 o 
  -1   4  10     2190.43     2074.99     54.33 o 
   0   4  10     1356.74     1303.35     52.28 o 
   1   4  10      948.45      851.81     48.46 o 
   2   4  10     1516.75     1481.43     56.91 o 
   3   4  10       32.40       47.72     20.72 o 
   4   4  10      421.85      428.57     37.61 o 
   5   4  10     2805.35     2658.46     87.88 o 
   6   4  10       91.89       51.44     29.02 o 
   7   4  10      156.88      177.49     41.05 o 
   8   4  10        5.24      -19.74     37.92 o 
   9   4  10      986.52     1031.58     81.98 o 
  10   4  10      139.97      146.09     71.01 o 
  11   4  10       57.96       51.30     56.85 o 
  12   4  10        1.13       56.07     58.37 o 
 -12   5  10       67.50      138.66     79.99 o 
 -11   5  10      376.88      351.42    152.55 o 
 -10   5  10        0.11       89.13     54.04 o 
  -9   5  10      205.48      109.23     62.62 o 
  -8   5  10       33.27       73.76     47.77 o 
  -7   5  10      195.76      190.72     51.79 o 
  -6   5  10      237.43      145.33     54.20 o 
  -5   5  10     1436.24     1366.45     83.11 o 
  -4   5  10       21.89       51.31     27.63 o 
  -3   5  10     1540.13     1469.38     63.94 o 
  -2   5  10      470.78      457.81     34.46 o 
  -1   5  10     1193.39     1291.38     49.68 o 
   0   5  10      794.75      787.45     48.31 o 
   1   5  10     4634.90     4683.45    108.24 o 
   2   5  10      335.96      371.65     39.47 o 
   3   5  10     3360.86     3103.15    128.67 o 
   4   5  10      349.88      497.58     50.19 o 
   5   5  10       28.45       56.19     36.30 o 
   6   5  10      802.12      807.52     76.30 o 
   7   5  10      164.28      198.97     43.91 o 
   8   5  10      618.85      643.05     74.64 o 
   9   5  10      179.42      104.39     53.46 o 
  10   5  10      100.41       20.85     65.79 o 
  11   5  10      327.93      325.88     80.17 o 
  12   5  10        1.92       -8.35     66.00 o 
 -12   6  10      150.77      144.12     87.07 o 
 -11   6  10       47.20       43.99     72.18 o 
 -10   6  10      340.55      336.38     92.51 o 
  -9   6  10     1299.37     1211.86    131.49 o 
  -8   6  10      474.06      419.42     73.07 o 
  -7   6  10      164.77      102.95     47.57 o 
  -6   6  10     1442.63     1603.33    152.37 o 
  -5   6  10     3439.88     3514.90    105.12 o 
  -4   6  10     8342.88     8493.27    155.77 o 
  -3   6  10     1458.04     1479.15     54.67 o 
  -2   6  10     3311.64     3172.76     93.14 o 
  -1   6  10        0.16      -34.45     23.57 o 
   0   6  10     1356.50     1395.05     63.48 o 
   1   6  10     2548.81     2685.74     83.54 o 
   2   6  10     1978.26     1860.97    107.37 o 
   3   6  10       41.37       30.20     36.18 o 
   4   6  10      384.05      338.38     50.46 o 
   5   6  10      372.73      342.78     54.10 o 
   6   6  10        1.89      -44.56     37.11 o 
   7   6  10      352.27      528.05     66.52 o 
   8   6  10        7.94      -27.90     46.44 o 
   9   6  10      419.94      498.01     81.32 o 
  10   6  10       45.83       74.36     93.55 o 
  11   6  10      338.17      303.62    137.31 o 
 -11   7  10      312.41      463.57    106.11 o 
 -10   7  10       50.46       91.78     74.98 o 
  -9   7  10      526.50      385.47     93.81 o 
  -8   7  10      329.11      449.06     72.68 o 
  -7   7  10       21.16       42.03     42.16 o 
  -6   7  10      133.85      131.72     41.22 o 
  -5   7  10      660.18      675.59     64.58 o 
  -4   7  10        3.56        5.38     29.65 o 
  -3   7  10     1100.30     1131.10     88.35 o 
  -2   7  10      221.91      265.55     34.59 o 
  -1   7  10     1407.60     1203.69     72.82 o 
   0   7  10       68.90       69.68     31.00 o 
   1   7  10     3387.57     3379.33     97.08 o 
   2   7  10     2651.36     2682.51    104.80 o 
   3   7  10      742.16      767.05    101.46 o 
   4   7  10      503.36      557.17     61.77 o 
   5   7  10     2999.72     2847.56    121.30 o 
   6   7  10      499.07      503.80     64.28 o 
   7   7  10       24.92       22.84     46.69 o 
   8   7  10      649.64      720.28     93.71 o 
   9   7  10        0.24      -15.39     57.07 o 
  10   7  10      600.27      520.54     88.97 o 
  11   7  10       20.39       -7.29     63.05 o 
 -11   8  10      440.81      690.62    225.31 o 
 -10   8  10      815.31      991.55    320.59 o 
  -9   8  10       16.62      -28.76     70.80 o 
  -8   8  10      488.77      621.54     94.78 o 
  -7   8  10      247.42      217.40     71.81 o 
  -6   8  10      585.17      650.54     71.39 o 
  -5   8  10      236.54      191.90     39.57 o 
  -4   8  10      535.33      650.66     63.19 o 
  -3   8  10       86.23      111.97     42.38 o 
  -2   8  10     1719.72     1777.00     67.83 o 
  -1   8  10     1375.14     1438.63     62.95 o 
   0   8  10      163.96      140.23     36.35 o 
   1   8  10      245.30      209.07     47.45 o 
   2   8  10      938.10      971.26     73.97 o 
   3   8  10     2174.29     2126.68    100.88 o 
   4   8  10      612.25      691.74     71.68 o 
   5   8  10       84.09       75.22     44.27 o 
   6   8  10       45.47      122.32     49.61 o 
   7   8  10      354.92      310.45     63.88 o 
   8   8  10      212.14      120.66     62.81 o 
   9   8  10      112.19       87.64     67.06 o 
  10   8  10       11.39        9.74     63.84 o 
 -10   9  10      154.18      168.33     93.23 o 
  -9   9  10      216.12      187.82     77.05 o 
  -8   9  10       93.13       39.62     53.43 o 
  -7   9  10       82.89       73.88     48.15 o 
  -6   9  10       83.73       74.74     43.06 o 
  -5   9  10      263.91      253.33     50.70 o 
  -4   9  10        2.77      -22.83     42.20 o 
  -3   9  10      873.26      878.29     70.94 o 
  -2   9  10      178.35       84.86     47.45 o 
  -1   9  10      237.20      256.09     38.18 o 
   0   9  10        1.30        9.96     31.86 o 
   1   9  10      739.09      783.88     83.45 o 
   2   9  10     2526.32     2440.23    114.54 o 
   3   9  10      134.89       72.29     54.10 o 
   4   9  10       16.07       32.54     42.50 o 
   5   9  10     1490.90     1542.66    100.10 o 
   6   9  10      760.54      703.98     78.28 o 
   7   9  10      108.03      145.84     55.27 o 
   8   9  10        1.38       13.08     65.24 o 
   9   9  10      395.63      162.64     72.07 o 
  10   9  10      348.90      351.44     81.38 o 
 -10  10  10      263.13      353.65     93.33 o 
  -9  10  10      507.40      450.33    105.30 o 
  -8  10  10      155.40      220.92     71.90 o 
  -7  10  10      817.03      721.91     95.78 o 
  -6  10  10        8.05       48.97     52.65 o 
  -5  10  10      258.17      331.44     57.71 o 
  -4  10  10      763.53      784.35     72.77 o 
  -3  10  10      443.83      506.73     59.93 o 
  -2  10  10      854.98     1061.79    113.61 o 
  -1  10  10     1763.44     1572.95     70.62 o 
   0  10  10      689.36      699.03    108.43 o 
   1  10  10      206.67      273.95     48.10 o 
   2  10  10       73.91       60.41     38.17 o 
   3  10  10     2512.83     2368.30     96.52 o 
   4  10  10       21.34      -33.10     34.15 o 
   5  10  10      162.24      193.09     55.81 o 
   6  10  10       46.44       -0.72     49.74 o 
   7  10  10      352.36      373.82     70.96 o 
   8  10  10       68.23       15.02     63.84 o 
   9  10  10        0.01        4.89     66.11 o 
  -9  11  10      111.18       29.18    203.76 o 
  -8  11  10       33.00       66.30     89.01 o 
  -7  11  10        6.19      -38.88     52.91 o 
  -6  11  10       12.20      -13.98     53.13 o 
  -5  11  10       78.97       81.88     47.18 o 
  -4  11  10        3.81       -7.82     54.19 o 
  -3  11  10      167.03      223.02     51.81 o 
  -2  11  10      319.85      310.85     44.84 o 
  -1  11  10        3.13       43.90     38.16 o 
   0  11  10      126.33       69.04     38.94 o 
   1  11  10      366.75      366.24     51.70 o 
   2  11  10      314.99      370.80     53.13 o 
   3  11  10      217.44      260.29     51.89 o 
   4  11  10      111.21      143.76     47.53 o 
   5  11  10      277.62      206.16     53.48 o 
   6  11  10      111.34      123.03     75.37 o 
   7  11  10       24.08        3.60     64.81 o 
   8  11  10      362.36      431.93     89.81 o 
   9  11  10      404.23      307.61     88.30 o 
  -8  12  10      757.52      890.96    276.08 o 
  -7  12  10      358.97      279.70     98.21 o 
  -6  12  10        4.86       52.16     70.45 o 
  -5  12  10       98.33      100.94     60.46 o 
  -4  12  10     1920.19     2122.68    117.50 o 
  -3  12  10      719.08      849.98     78.10 o 
  -2  12  10       18.05       45.83     52.69 o 
  -1  12  10      691.43      708.46     64.48 o 
   0  12  10     2795.56     2561.32    102.94 o 
   1  12  10       40.81       61.08     43.56 o 
   2  12  10       10.30        6.86     41.99 o 
   3  12  10      235.11      144.13     49.26 o 
   4  12  10      529.52      652.65     68.58 o 
   5  12  10      152.29      154.10     60.81 o 
   6  12  10       26.80       76.03     51.78 o 
   7  12  10        3.01      -68.80     52.38 o 
   8  12  10       11.31       22.81     55.79 o 
  -7  13  10       25.04       37.55    111.27 o 
  -6  13  10       36.79       69.54    101.53 o 
  -5  13  10       28.41        9.96    129.35 o 
  -4  13  10       27.24       16.39     63.53 o 
  -3  13  10       24.98        5.57     83.11 o 
  -2  13  10       16.22      138.31     53.49 o 
  -1  13  10        2.74      -41.06     43.33 o 
   0  13  10      383.10      445.89     57.76 o 
   1  13  10        2.04      -22.98     41.86 o 
   2  13  10        9.84      -16.38     41.60 o 
   3  13  10        1.83       -2.22     42.73 o 
   4  13  10      249.02      161.44     52.58 o 
   5  13  10        1.30      -41.09     46.17 o 
   6  13  10       51.64       34.79     49.51 o 
   7  13  10        3.27      -25.68     59.64 o 
  -6  14  10       26.13       94.58    122.39 o 
  -5  14  10       20.40       64.92     86.10 o 
  -4  14  10     1506.56     2084.23    258.69 o 
  -3  14  10       36.90      198.89    141.86 o 
  -2  14  10        0.53       47.03     67.41 o 
  -1  14  10       30.96       30.71     71.35 o 
   0  14  10     1540.15     1711.74    184.78 o 
   1  14  10      109.85      131.02     54.97 o 
   2  14  10       88.44       63.28     48.22 o 
   3  14  10        2.99       43.97     49.65 o 
   4  14  10      177.58      145.70     55.46 o 
   5  14  10       29.26      -18.86     50.51 o 
   6  14  10       10.00       27.74     58.12 o 
  -4  15  10        2.29      -33.38    146.04 o 
  -3  15  10      174.72      -98.75    130.74 o 
  -2  15  10        5.95     -106.90    119.61 o 
  -1  15  10       13.59      -42.91     69.74 o 
   0  15  10       90.28      141.63     81.57 o 
   1  15  10      175.82      288.32     74.26 o 
   2  15  10        4.64      -21.28     59.78 o 
   3  15  10        1.11       39.78     63.64 o 
   4  15  10      166.33      143.13     64.54 o 
   0  16  10      133.28      100.46     78.09 o 
 -11   0  11      356.71      369.40    166.90 o 
  -9   0  11       14.82      114.96     73.33 o 
  -7   0  11     1389.33     1606.89    144.34 o 
  -5   0  11      240.11      256.62    132.82 o 
  -3   0  11       46.92       62.31     26.00 o 
  -1   0  11       73.49       45.12     25.65 o 
   1   0  11     6831.11     6920.14    228.79 o 
   3   0  11      973.94     1083.55     62.88 o 
   5   0  11     3760.00     3673.57    114.08 o 
   7   0  11       17.23       66.76     84.84 o 
   9   0  11     2241.09     2215.72    157.92 o 
  11   0  11       84.72        3.52     83.44 o 
 -12   1  11        7.63      -28.12     54.83 o 
 -11   1  11      199.91      164.91     62.43 o 
 -10   1  11      528.92      659.56     83.74 o 
  -9   1  11      132.95      141.54     51.01 o 
  -8   1  11        2.14       -8.75     38.20 o 
  -7   1  11     3306.05     3518.40    137.81 o 
  -6   1  11      247.32      210.44     49.41 o 
  -5   1  11      292.66      341.78     55.10 o 
  -4   1  11       50.19       94.94     40.55 o 
  -3   1  11     6098.05     5734.10    118.08 o 
  -2   1  11     1340.24     1411.77     56.06 o 
  -1   1  11      518.25      556.16     29.17 o 
   0   1  11      231.77      188.45     22.86 o 
   1   1  11    14635.26    14298.81    172.85 o 
   2   1  11     1001.08      927.65     39.94 o 
   3   1  11      556.79      638.76     39.32 o 
   4   1  11     1309.94     1329.48     57.48 o 
   5   1  11     4338.63     4428.31     93.59 o 
   6   1  11       50.23       92.91     29.10 o 
   7   1  11       55.26       68.77     34.03 o 
   8   1  11      100.56      138.81     54.84 o 
   9   1  11      412.80      340.75     59.40 o 
  10   1  11        1.08       36.39     45.78 o 
  11   1  11      141.21      122.65     56.73 o 
  12   1  11        0.71      -76.68     51.12 o 
 -12   2  11       86.26      108.56     61.23 o 
 -11   2  11      285.76      189.25     64.56 o 
 -10   2  11       84.84       30.83     50.23 o 
  -9   2  11       25.58       57.03     46.03 o 
  -8   2  11      390.95      444.67     70.58 o 
  -7   2  11      574.61      546.29     71.35 o 
  -6   2  11      156.77      119.50     55.77 o 
  -5   2  11        4.25       13.28     34.13 o 
  -4   2  11      823.30      880.61     70.47 o 
  -3   2  11     2471.09     2605.67     77.91 o 
  -2   2  11     2573.19     2532.99     89.14 o 
  -1   2  11        7.49      -26.24     17.50 o 
   0   2  11     2261.24     2365.10     59.04 o 
   1   2  11     3722.31     3818.56     71.35 o 
   2   2  11       80.56       76.25     21.54 o 
   3   2  11        1.17       20.59     21.22 o 
   4   2  11      204.56      182.48     28.94 o 
   5   2  11     1233.80     1392.96     61.55 o 
   6   2  11     1165.78     1315.01     64.32 o 
   7   2  11      195.87      170.55     41.34 o 
   8   2  11        2.00       -4.87     39.14 o 
   9   2  11     1415.49     1291.47     93.82 o 
  10   2  11      892.30      907.70     83.01 o 
  11   2  11      153.42       97.14     55.48 o 
  12   2  11      198.43      171.74     92.36 o 
 -12   3  11       45.78       39.60     80.16 o 
 -11   3  11       12.71       20.86     54.57 o 
 -10   3  11     1871.97     1765.62    123.04 o 
  -9   3  11      442.68      407.87    101.78 o 
  -8   3  11      455.92      336.43     60.60 o 
  -7   3  11      982.62      964.92     83.90 o 
  -6   3  11     4430.94     4288.68    158.99 o 
  -5   3  11      219.61      194.31     65.99 o 
  -4   3  11     2473.83     2470.02     93.55 o 
  -3   3  11      774.27      762.94     53.35 o 
  -2   3  11     2755.51     2565.31     67.42 o 
  -1   3  11      720.89      770.63     37.06 o 
   0   3  11      601.83      489.65     34.20 o 
   1   3  11     2726.22     2806.01     64.60 o 
   2   3  11      907.21      916.38     58.30 o 
   3   3  11      532.41      577.37     35.32 o 
   4   3  11     3354.01     3242.51     81.63 o 
   5   3  11      410.18      479.30     42.64 o 
   6   3  11       85.01       77.19     34.42 o 
   7   3  11       86.08      164.40     40.67 o 
   8   3  11      974.50      847.21    131.03 o 
   9   3  11        0.71        8.10     44.64 o 
  10   3  11       27.01       -0.73     48.70 o 
  11   3  11        0.24       16.87     46.75 o 
  12   3  11       85.09       51.72     58.45 o 
 -12   4  11      297.93      277.56     94.67 o 
 -11   4  11       30.36      -33.05     48.94 o 
 -10   4  11       19.80       -5.59     44.69 o 
  -9   4  11      107.35      102.63     51.85 o 
  -8   4  11     1477.00     1367.77    102.87 o 
  -7   4  11       48.70       46.13     40.78 o 
  -6   4  11       18.13        8.12     38.38 o 
  -5   4  11        1.50       17.73     36.92 o 
  -4   4  11     2525.33     2564.03    145.69 o 
  -3   4  11      782.18      782.48     51.29 o 
  -2   4  11     4800.02     5041.45     96.89 o 
  -1   4  11      356.14      432.55     33.93 o 
   0   4  11     2163.87     2162.96     63.23 o 
   1   4  11        9.27       -2.98     19.81 o 
   2   4  11     2001.71     1884.16     60.81 o 
   3   4  11        2.91        5.80     21.66 o 
   4   4  11       39.49       26.15     30.09 o 
   5   4  11      360.18      334.32     44.40 o 
   6   4  11      293.86      290.11     77.90 o 
   7   4  11       81.55      139.38     39.89 o 
   8   4  11      152.64       96.38     43.99 o 
   9   4  11        8.18      -36.29     43.67 o 
  10   4  11      732.70      683.15     84.18 o 
  11   4  11      160.88       49.57     56.69 o 
 -12   5  11      143.72       52.63     93.15 o 
 -11   5  11       99.59       62.09     76.80 o 
 -10   5  11     1669.50     1720.99    126.14 o 
  -9   5  11      719.72      678.43     83.71 o 
  -8   5  11     1105.70      987.57    117.46 o 
  -7   5  11      172.07      109.16     68.45 o 
  -6   5  11     1013.25     1244.35    142.40 o 
  -5   5  11     2115.74     2549.19    214.17 o 
  -4   5  11     4599.43     4738.83    116.61 o 
  -3   5  11     5446.96     5470.46    115.08 o 
  -2   5  11     3267.95     3518.38     80.12 o 
  -1   5  11     1191.92     1228.40     51.27 o 
   0   5  11     1476.73     1356.93     59.97 o 
   1   5  11       72.97        2.96     38.43 o 
   2   5  11      800.43      855.42     54.67 o 
   3   5  11     2031.32     1964.78    119.38 o 
   4   5  11     3091.68     2953.34    133.70 o 
   5   5  11       18.49       -8.13     34.30 o 
   6   5  11      631.62      583.84     58.82 o 
   7   5  11       75.48       79.83     41.48 o 
   8   5  11     1557.71     1535.72    104.14 o 
   9   5  11      186.17      247.53     62.86 o 
  10   5  11       65.43       92.48     59.03 o 
  11   5  11      113.07      130.18     71.36 o 
 -11   6  11       85.33       13.35     74.56 o 
 -10   6  11      102.45      138.67     76.50 o 
  -9   6  11      254.13      337.69     70.59 o 
  -8   6  11       71.19       76.09     68.97 o 
  -7   6  11      232.66      318.32     60.37 o 
  -6   6  11     1088.61     1264.79     83.10 o 
  -5   6  11       70.83       30.76     32.59 o 
  -4   6  11     2304.24     2307.86     99.18 o 
  -3   6  11       18.92       35.65     30.54 o 
  -2   6  11     2743.13     2766.74    101.98 o 
  -1   6  11      411.44      403.63     42.29 o 
   0   6  11     1180.87     1199.58     63.17 o 
   1   6  11      233.67      234.47     37.42 o 
   2   6  11      484.08      521.63     59.40 o 
   3   6  11      426.20      424.33     55.13 o 
   4   6  11      863.63      861.72     72.65 o 
   5   6  11      551.15      639.41     66.11 o 
   6   6  11       30.54       54.28     44.17 o 
   7   6  11       97.48       77.44     49.25 o 
   8   6  11       90.89       49.49     58.47 o 
   9   6  11      406.20      437.98     91.34 o 
  10   6  11      184.24      240.20     74.60 o 
  11   6  11      112.58      221.79     78.58 o 
 -11   7  11      403.01      414.81    120.86 o 
 -10   7  11      371.73      277.99    140.47 o 
  -9   7  11      365.83      577.24    121.30 o 
  -8   7  11        2.36       55.64     55.39 o 
  -7   7  11      969.25     1116.84    118.22 o 
  -6   7  11      128.93      116.57     53.24 o 
  -5   7  11       18.57       39.17     37.69 o 
  -4   7  11     1293.14     1218.86    108.12 o 
  -3   7  11     3548.59     3637.10    109.43 o 
  -2   7  11      159.63      129.53     34.60 o 
  -1   7  11      769.47      848.62     72.77 o 
   0   7  11       24.30       42.12     29.86 o 
   1   7  11     1308.66     1373.00     80.11 o 
   2   7  11        7.75      -55.88     37.25 o 
   3   7  11      516.81      546.33     60.02 o 
   4   7  11     3877.60     3673.26    147.30 o 
   5   7  11     2961.67     3111.01    127.88 o 
   6   7  11     2260.16     2090.31    116.12 o 
   7   7  11       19.81       84.66     47.89 o 
   8   7  11      199.29      195.51    107.80 o 
   9   7  11      142.98      223.47     70.57 o 
  10   7  11      264.07      388.44    104.79 o 
  11   7  11      106.15       88.77     72.43 o 
 -10   8  11      158.66       80.11     87.92 o 
  -9   8  11       56.38       40.30     73.74 o 
  -8   8  11       19.07      -27.25     46.93 o 
  -7   8  11      520.18      459.86     61.92 o 
  -6   8  11     1092.83      990.49    103.46 o 
  -5   8  11      195.61      250.21     48.93 o 
  -4   8  11     1125.05     1017.86     68.10 o 
  -3   8  11       97.88       87.36     32.61 o 
  -2   8  11      267.09      312.67     48.17 o 
  -1   8  11      114.81       70.10     33.15 o 
   0   8  11      598.99      589.27     57.08 o 
   1   8  11      713.76      696.59     67.41 o 
   2   8  11        5.86      -42.18     32.48 o 
   3   8  11      272.63      161.80     48.95 o 
   4   8  11     1374.32     1196.57     87.96 o 
   5   8  11     1130.74     1039.40     85.38 o 
   6   8  11        2.86      -19.45     43.93 o 
   7   8  11      212.76      265.42     61.94 o 
   8   8  11      201.34      247.63     74.26 o 
   9   8  11      710.43      575.12     90.44 o 
  10   8  11       26.97       25.02     64.89 o 
 -10   9  11        5.47        2.87     67.45 o 
  -9   9  11        0.20       12.16     58.65 o 
  -8   9  11      536.31      735.02    106.09 o 
  -7   9  11      646.98      595.21     68.15 o 
  -6   9  11       61.07       43.87     41.11 o 
  -5   9  11     1268.92     1358.72    101.58 o 
  -4   9  11      737.55      767.17     81.84 o 
  -3   9  11      937.36     1090.97     73.21 o 
  -2   9  11      832.67      826.54     68.44 o 
  -1   9  11        0.10      -37.32     42.57 o 
   0   9  11      355.83      296.86     50.76 o 
   1   9  11      921.15     1006.51    144.93 o 
   2   9  11      877.28      949.42     77.73 o 
   3   9  11      213.56       97.09     46.42 o 
   4   9  11       31.50        2.03     43.26 o 
   5   9  11     2013.43     1933.29    175.53 o 
   6   9  11      684.81      584.06     74.94 o 
   7   9  11       17.61      148.10     55.55 o 
   8   9  11       61.35      132.90    107.00 o 
   9   9  11       20.46       72.91     67.62 o 
  10   9  11      238.21      140.97     76.13 o 
  -9  10  11        5.24       46.23    109.24 o 
  -8  10  11       99.23       24.15     75.52 o 
  -7  10  11      370.23      410.66     90.72 o 
  -6  10  11       79.22       22.03     47.28 o 
  -5  10  11       87.79      111.36     55.72 o 
  -4  10  11       51.38       65.19     45.64 o 
  -3  10  11       44.24       29.90     40.55 o 
  -2  10  11        1.48      -23.88     26.46 o 
  -1  10  11       47.31       69.93     37.38 o 
   0  10  11      202.14      206.39     42.92 o 
   1  10  11       18.29       70.69     44.90 o 
   2  10  11       19.89        2.84     41.14 o 
   3  10  11       81.94        5.14     41.86 o 
   4  10  11      503.75      466.68     68.09 o 
   5  10  11      452.44      358.92     65.98 o 
   6  10  11       50.29       35.87     49.93 o 
   7  10  11      307.83      250.88     67.36 o 
   8  10  11      647.74      599.01    123.74 o 
   9  10  11      215.07      423.92    178.03 o 
  -9  11  11      136.50       36.93     88.32 o 
  -8  11  11      384.48      452.40     92.52 o 
  -7  11  11       54.58      154.72     67.40 o 
  -6  11  11       49.20      116.83     63.37 o 
  -5  11  11     1321.17     1359.16    108.17 o 
  -4  11  11     1355.69     1480.76    127.21 o 
  -3  11  11      462.84      494.62     63.93 o 
  -2  11  11      673.65      809.73     70.20 o 
  -1  11  11     1406.30     1386.40     78.27 o 
   0  11  11      521.81      740.04     76.19 o 
   1  11  11        1.24      -32.21     36.27 o 
   2  11  11      633.94      732.04     65.62 o 
   3  11  11      920.82      954.55    124.50 o 
   4  11  11     1484.23     1401.34     87.47 o 
   5  11  11        5.55       48.67     51.64 o 
   6  11  11      131.20      185.66     61.81 o 
   7  11  11       64.28      160.50     64.50 o 
   8  11  11      167.61       97.69     72.13 o 
  -8  12  11      170.53      165.21     92.38 o 
  -7  12  11       17.11       11.82    152.30 o 
  -6  12  11        1.05        9.03     70.51 o 
  -5  12  11       59.65      -42.55     57.93 o 
  -4  12  11       57.51      146.69     51.73 o 
  -3  12  11        9.08       51.51     46.09 o 
  -2  12  11        6.89       37.22     54.76 o 
  -1  12  11        5.24       41.34     42.19 o 
   0  12  11        1.79      -26.13     41.30 o 
   1  12  11      100.66       92.02     45.00 o 
   2  12  11       85.21       77.51     45.88 o 
   3  12  11        4.05      -32.00     40.67 o 
   4  12  11       55.44      -18.50     45.47 o 
   5  12  11       15.37       18.90     46.64 o 
   6  12  11       48.47       -0.89     52.77 o 
   7  12  11      357.65      367.56     74.39 o 
  -7  13  11       15.60       81.38     78.50 o 
  -6  13  11        4.87       70.55     76.51 o 
  -5  13  11     1149.62     1198.89    211.41 o 
  -4  13  11      135.05      107.06     71.95 o 
  -3  13  11       14.35       44.51     57.97 o 
  -2  13  11      112.14      165.99     63.89 o 
  -1  13  11     2484.16     2616.63    111.50 o 
   0  13  11      352.33      377.51     57.68 o 
   1  13  11       55.98        1.15     45.61 o 
   2  13  11        5.09      -15.99     43.88 o 
   3  13  11      443.75      475.02     91.02 o 
   4  13  11      143.39       73.18     51.84 o 
   5  13  11        0.87       18.29     46.26 o 
   6  13  11       15.68      -18.57     49.35 o 
  -5  14  11      180.93      308.76    137.69 o 
  -4  14  11       76.06       29.21    144.65 o 
  -3  14  11        2.24       21.99     86.70 o 
  -2  14  11       53.49      104.04    184.28 o 
  -1  14  11        0.34      -20.39     56.74 o 
   0  14  11      282.30      194.58     54.93 o 
   1  14  11       15.06       28.82     55.36 o 
   2  14  11        0.63      -17.31     47.79 o 
   3  14  11       31.98       22.06     51.45 o 
   4  14  11       35.07       42.36     50.19 o 
   5  14  11        0.20      -30.57     50.55 o 
  -3  15  11       51.27      136.30    157.16 o 
  -2  15  11       31.73       62.26     98.88 o 
  -1  15  11      451.09      614.68    109.44 o 
   0  15  11        0.34       -8.58     76.28 o 
   1  15  11        3.01       72.95     64.97 o 
   2  15  11      155.69      147.65     66.47 o 
   3  15  11      355.45      281.04     69.22 o 
 -12   0  12       92.02      109.63     91.62 o 
 -10   0  12       91.73       78.68     79.50 o 
  -8   0  12      714.43      916.77    123.50 o 
  -6   0  12      249.32      204.62     68.36 o 
  -4   0  12     4392.51     4368.69    276.08 o 
  -2   0  12      247.79      212.23     31.87 o 
   0   0  12    17853.43    17614.10    288.93 o 
   2   0  12     5059.25     5225.83    116.48 o 
   4   0  12     8540.78     8604.01    271.81 o 
   6   0  12     1307.86     1413.07    126.29 o 
   8   0  12     1437.12     1504.81    132.62 o 
  10   0  12      174.65      230.31     78.55 o 
  12   0  12      236.62      130.35     88.06 o 
 -12   1  12      328.33      306.33     77.55 o 
 -11   1  12       25.41       48.71     56.97 o 
 -10   1  12       16.35        0.49     44.72 o 
  -9   1  12      188.24      197.36     68.86 o 
  -8   1  12     1491.98     1509.65    106.90 o 
  -7   1  12       13.76       18.67     39.56 o 
  -6   1  12      239.44      166.64     46.64 o 
  -5   1  12      118.08       54.34     34.69 o 
  -4   1  12      352.74      281.33    105.80 o 
  -3   1  12        2.05      -11.79     21.98 o 
  -2   1  12       37.30       28.84     17.75 o 
  -1   1  12      519.58      505.59     34.26 o 
   0   1  12       38.53       41.69     16.81 o 
   1   1  12      675.16      682.39     34.08 o 
   2   1  12     1141.39     1238.46     44.51 o 
   3   1  12     1190.85     1318.05     49.77 o 
   4   1  12      448.28      471.82     36.11 o 
   5   1  12      422.32      429.67     38.36 o 
   6   1  12        7.06      -28.79     27.43 o 
   7   1  12      103.14       38.86     31.57 o 
   8   1  12     1531.72     1531.54     93.78 o 
   9   1  12       57.92       99.84     47.78 o 
  10   1  12        7.31       30.23     49.26 o 
  11   1  12       52.51      114.36     54.47 o 
  12   1  12       88.84      122.61     60.75 o 
 -12   2  12       83.78      180.42     66.55 o 
 -11   2  12      173.39      133.41     62.47 o 
 -10   2  12       11.99       -9.09     45.57 o 
  -9   2  12      462.14      362.25     65.86 o 
  -8   2  12      441.57      588.68     72.80 o 
  -7   2  12     1833.38     1901.53    112.14 o 
  -6   2  12      228.09      180.16     51.59 o 
  -5   2  12      117.07       39.53     42.51 o 
  -4   2  12     2884.73     2852.94    102.40 o 
  -3   2  12     1029.06     1047.79     67.28 o 
  -2   2  12      378.49      445.52     34.11 o 
  -1   2  12     3839.42     3958.50     88.99 o 
   0   2  12     4532.84     4292.38     82.79 o 
   1   2  12     1214.91     1112.21     56.47 o 
   2   2  12      263.63      299.30     28.82 o 
   3   2  12     5027.82     5090.28     91.00 o 
   4   2  12     3661.45     3524.74     82.21 o 
   5   2  12      615.80      786.17     53.40 o 
   6   2  12        3.34       35.53     31.70 o 
   7   2  12      377.07      401.95     51.46 o 
   8   2  12      618.75      736.55     75.08 o 
   9   2  12      118.92       52.14     44.76 o 
  10   2  12      190.69      170.73     54.12 o 
  11   2  12      200.95      195.05     60.46 o 
 -12   3  12      166.59      217.66     73.98 o 
 -11   3  12       76.93       41.63     56.92 o 
 -10   3  12       66.27       -3.95     47.45 o 
  -9   3  12     1346.69     1266.41    106.48 o 
  -8   3  12      111.28      196.16     53.72 o 
  -7   3  12        6.29      -10.88     35.44 o 
  -6   3  12       13.16      -46.62     33.33 o 
  -5   3  12      970.40     1001.61    122.12 o 
  -4   3  12     2459.26     2418.85    120.74 o 
  -3   3  12      121.36      103.97     41.83 o 
  -2   3  12      137.77       75.87     34.17 o 
  -1   3  12     1762.02     1963.26     57.18 o 
   0   3  12      224.84      209.09     27.10 o 
   1   3  12     2106.14     1965.47     57.97 o 
   2   3  12        0.36        7.04     20.62 o 
   3   3  12      298.23      317.86     37.55 o 
   4   3  12      243.93      219.07     37.06 o 
   5   3  12      278.13      224.29     36.83 o 
   6   3  12      488.19      495.04     47.16 o 
   7   3  12      291.08      298.53     47.34 o 
   8   3  12      975.98     1046.04     81.03 o 
   9   3  12      635.97      735.35     83.03 o 
  10   3  12       83.51       26.70     49.29 o 
  11   3  12      188.48      141.46     55.35 o 
 -11   4  12      852.74      943.85    142.13 o 
 -10   4  12        8.91      -10.54     50.34 o 
  -9   4  12       75.83       31.80     50.44 o 
  -8   4  12       13.84       10.31     46.65 o 
  -7   4  12     1837.04     1952.55    207.98 o 
  -6   4  12      815.57      827.48     80.36 o 
  -5   4  12      522.41      454.93     53.89 o 
  -4   4  12      201.09      278.90     44.33 o 
  -3   4  12     9074.66     9223.83    174.02 o 
  -2   4  12     3736.90     3667.92     77.92 o 
  -1   4  12     2084.40     2185.32     61.20 o 
   0   4  12       41.85       49.58     20.81 o 
   1   4  12       52.34       39.30     22.02 o 
   2   4  12      966.63      871.38     46.66 o 
   3   4  12     2564.64     2528.30     77.65 o 
   4   4  12      151.65      212.76     39.65 o 
   5   4  12      229.97      184.43     39.15 o 
   6   4  12     1470.03     1568.36     88.02 o 
   7   4  12      744.09      739.86     64.60 o 
   8   4  12        0.66        8.08     43.07 o 
   9   4  12      122.75       81.07     49.24 o 
  10   4  12       32.28      -23.72     50.25 o 
  11   4  12      775.06      719.14    149.16 o 
 -11   5  12        0.79      -70.71     65.51 o 
 -10   5  12      194.53      187.25     62.66 o 
  -9   5  12     1046.80     1135.30    103.61 o 
  -8   5  12        3.22       41.21     48.65 o 
  -7   5  12       85.32       76.58     47.73 o 
  -6   5  12      111.45       80.65     36.97 o 
  -5   5  12     1107.95     1494.17     98.37 o 
  -4   5  12        8.01       30.14     29.74 o 
  -3   5  12     1880.52     1984.21     73.66 o 
  -2   5  12      415.27      394.91     35.91 o 
  -1   5  12     1598.17     1431.62     56.57 o 
   0   5  12      472.51      476.83     48.48 o 
   1   5  12     2083.50     2166.31     79.27 o 
   2   5  12      112.73       75.41     31.15 o 
   3   5  12      775.06      716.02     64.44 o 
   4   5  12       65.47       25.96     37.92 o 
   5   5  12     1022.39     1112.56     74.75 o 
   6   5  12      139.67       37.93     40.21 o 
   7   5  12     1193.42     1344.62     88.39 o 
   8   5  12        4.70       13.03     43.39 o 
   9   5  12      538.73      529.63     82.50 o 
  10   5  12      136.93       12.81     83.08 o 
  11   5  12       39.65      -40.00     66.28 o 
 -11   6  12      632.78      792.76    132.11 o 
 -10   6  12       36.21      -11.77     61.44 o 
  -9   6  12      140.81      139.98     58.30 o 
  -8   6  12     2139.93     2170.83    146.15 o 
  -7   6  12     2793.53     2917.28    123.90 o 
  -6   6  12      878.28      801.64     79.76 o 
  -5   6  12       12.83       25.39     36.04 o 
  -4   6  12       79.42       53.25     34.94 o 
  -3   6  12     3437.12     3340.70    101.39 o 
  -2   6  12     2902.75     2919.90     96.37 o 
  -1   6  12       64.91       59.78     32.17 o 
   0   6  12     1179.65     1353.52     67.15 o 
   1   6  12       86.15      122.66     33.71 o 
   2   6  12      753.93      795.19     67.00 o 
   3   6  12      426.17      421.14     54.61 o 
   4   6  12      755.42      761.46     70.36 o 
   5   6  12       39.15       -0.46     38.57 o 
   6   6  12     2349.88     2083.49    145.34 o 
   7   6  12      188.17      144.72     55.11 o 
   8   6  12      483.74      501.45     71.67 o 
   9   6  12       86.92      114.49     73.07 o 
  10   6  12      326.38      393.13     84.79 o 
  11   6  12      248.22      236.31     93.97 o 
 -10   7  12       88.00      234.30     95.64 o 
  -9   7  12       22.98       38.79     67.49 o 
  -8   7  12       59.15      101.44     53.02 o 
  -7   7  12      558.70      549.12     66.30 o 
  -6   7  12      166.17      170.55     50.57 o 
  -5   7  12      166.92      202.37     47.14 o 
  -4   7  12        1.27        3.62     31.39 o 
  -3   7  12      364.67      389.82     46.97 o 
  -2   7  12       50.12       54.95     36.37 o 
  -1   7  12      540.89      528.32     50.60 o 
   0   7  12       48.07        0.08     29.18 o 
   1   7  12      723.27      621.45     63.00 o 
   2   7  12     1079.50      983.36     76.05 o 
   3   7  12     4765.67     4663.59    143.35 o 
   4   7  12      773.17      755.17    146.45 o 
   5   7  12      916.60      856.95     77.51 o 
   6   7  12      545.33      666.66    104.03 o 
   7   7  12      350.77      369.22     71.14 o 
   8   7  12      221.36      298.47     66.13 o 
   9   7  12      130.54       99.55     77.46 o 
  10   7  12       21.11       54.31     70.10 o 
 -10   8  12       16.88       53.27     86.53 o 
  -9   8  12      697.12      705.31    135.43 o 
  -8   8  12     1639.79     1761.34    107.90 o 
  -7   8  12      980.23     1005.84     84.50 o 
  -6   8  12       16.48       26.55     41.79 o 
  -5   8  12     2749.00     2781.43    118.46 o 
  -4   8  12      743.95      721.39     95.92 o 
  -3   8  12      205.61      262.52     48.56 o 
  -2   8  12      639.04      715.81     66.66 o 
  -1   8  12       62.47       35.53     29.89 o 
   0   8  12     1387.03     1452.90     74.76 o 
   1   8  12       11.27      -53.87     35.91 o 
   2   8  12      284.93      344.46     54.73 o 
   3   8  12       18.18       33.20     40.87 o 
   4   8  12     3861.20     3984.82    161.16 o 
   5   8  12      590.77      613.65     73.36 o 
   6   8  12      215.72      289.35     62.52 o 
   7   8  12        3.15      -35.63     50.02 o 
   8   8  12      127.09       98.75     66.98 o 
   9   8  12      379.74      457.17     89.98 o 
  10   8  12      196.14      318.92     85.31 o 
  -9   9  12       87.66       -3.61     61.95 o 
  -8   9  12      339.03      137.61     96.07 o 
  -7   9  12      372.61      321.04     59.47 o 
  -6   9  12       19.80       61.65     46.77 o 
  -5   9  12        3.12       38.81     47.75 o 
  -4   9  12        1.11       14.10     40.71 o 
  -3   9  12      572.03      578.81     62.72 o 
  -2   9  12        0.06      -48.26     34.15 o 
  -1   9  12        1.34       16.26     32.47 o 
   0   9  12       10.06       11.30     40.23 o 
   1   9  12      197.44      259.85     53.59 o 
   2   9  12        0.67      -54.79     37.15 o 
   3   9  12     3062.50     2778.26    123.64 o 
   4   9  12      740.51      530.60     70.65 o 
   5   9  12      217.42      125.69     57.63 o 
   6   9  12       48.62       51.77     53.44 o 
   7   9  12      215.38      159.58     60.15 o 
   8   9  12      258.46      434.21     86.89 o 
   9   9  12        7.55       86.51     69.62 o 
  -9  10  12      259.37      267.18     79.48 o 
  -8  10  12      286.51      208.96     76.95 o 
  -7  10  12       52.46       77.69     63.79 o 
  -6  10  12      968.12     1064.91    101.65 o 
  -5  10  12     2084.91     2273.15    129.72 o 
  -4  10  12     1196.59     1458.86    200.68 o 
  -3  10  12     1016.13      967.59     96.62 o 
  -2  10  12        2.54       -9.52     34.62 o 
  -1  10  12      962.84      978.08     77.84 o 
   0  10  12      337.34      483.55     63.74 o 
   1  10  12     1143.13     1242.57     88.40 o 
   2  10  12     1449.41     1536.00    100.27 o 
   3  10  12      888.37      834.03     82.79 o 
   4  10  12      513.10      386.63    112.10 o 
   5  10  12     1104.34      959.86    116.39 o 
   6  10  12      176.87      208.74     63.03 o 
   7  10  12      166.52      103.97     60.06 o 
   8  10  12       18.24      -24.15     64.27 o 
   9  10  12      180.82      142.89     79.35 o 
  -8  11  12      140.55      203.12     75.45 o 
  -7  11  12      153.62      122.23     66.34 o 
  -6  11  12       57.94       80.19     63.89 o 
  -5  11  12       16.82       -5.08     49.08 o 
  -4  11  12       65.21       11.56     45.06 o 
  -3  11  12        9.56      -42.98     41.05 o 
  -2  11  12      189.68      178.91     51.77 o 
  -1  11  12       14.43      -30.53     38.21 o 
   0  11  12      113.23      104.69     43.58 o 
   1  11  12       21.01       43.69     46.04 o 
   2  11  12        1.41      -25.15     51.61 o 
   3  11  12      537.79      504.02    149.99 o 
   4  11  12      295.59      262.77     64.12 o 
   5  11  12       31.60       40.44     51.89 o 
   6  11  12      105.33       30.32     53.39 o 
   7  11  12      143.96       89.81     64.41 o 
   8  11  12       53.77      -39.44     66.26 o 
  -7  12  12        8.91       68.01     87.51 o 
  -6  12  12      831.06      923.57    114.42 o 
  -5  12  12      317.71      204.86     65.52 o 
  -4  12  12        0.11      -38.29     46.29 o 
  -3  12  12      241.16      187.80     56.49 o 
  -2  12  12     1899.49     2191.78    109.62 o 
  -1  12  12      718.28      874.56     82.62 o 
   0  12  12       10.25       29.95     46.03 o 
   1  12  12      467.28      419.54     58.48 o 
   2  12  12     1195.53     1194.07     81.77 o 
   3  12  12      504.52      464.64     62.89 o 
   4  12  12        0.54       61.63     56.54 o 
   5  12  12      303.15      138.55     61.77 o 
   6  12  12      196.77      198.30     68.46 o 
   7  12  12      196.71      141.93     69.97 o 
  -6  13  12      217.59      186.38    100.14 o 
  -5  13  12       68.76     -108.48     87.62 o 
  -4  13  12       29.27      -59.38     49.20 o 
  -3  13  12       10.38      -16.29     57.83 o 
  -2  13  12      206.89      189.79     67.05 o 
  -1  13  12      173.80      133.64     54.64 o 
   0  13  12        0.36       63.16     45.31 o 
   1  13  12       32.75       83.74     47.31 o 
   2  13  12        8.69      -11.88     46.12 o 
   3  13  12       13.05      -20.30     45.26 o 
   4  13  12       67.95       62.97     51.24 o 
   5  13  12        9.91      112.15     60.33 o 
   6  13  12      104.00       54.84     55.51 o 
  -4  14  12      176.31      295.18    203.76 o 
  -3  14  12        5.99       60.86     93.18 o 
  -2  14  12     1096.20     1149.45    131.44 o 
  -1  14  12       11.80      -13.25     54.17 o 
   0  14  12        0.79      111.50     62.72 o 
   1  14  12      161.07      312.13     59.99 o 
   2  14  12      450.89      486.01     67.98 o 
   3  14  12        6.12        8.93     50.05 o 
   4  14  12      170.23       70.31     55.83 o 
  -2  15  12      124.29      264.21    114.54 o 
  -1  15  12      180.43      165.16    177.33 o 
   0  15  12        2.25      -43.86     58.13 o 
   1  15  12       85.76       58.82     65.45 o 
 -11   0  13       13.84       11.18     75.34 o 
  -9   0  13     2533.53     2104.80    476.36 o 
  -7   0  13      307.36      396.50     90.45 o 
  -5   0  13     4350.60     4110.12    245.48 o 
  -3   0  13      105.63       96.31     43.45 o 
  -1   0  13     1659.10     1509.15     66.75 o 
   1   0  13       95.53       59.36     27.64 o 
   3   0  13       35.05       22.82     32.98 o 
   5   0  13       12.20      -16.25     34.55 o 
   7   0  13     1255.34     1293.17    101.13 o 
   9   0  13        5.46       80.97     67.28 o 
  11   0  13      126.64        7.20     75.31 o 
 -11   1  13        5.31       20.24     55.19 o 
 -10   1  13        6.14      -15.98     50.78 o 
  -9   1  13      864.59      913.40     93.90 o 
  -8   1  13      631.12      646.84     77.53 o 
  -7   1  13      104.04       85.83     59.22 o 
  -6   1  13       16.15      -10.72     35.54 o 
  -5   1  13     3100.02     3067.47    145.99 o 
  -4   1  13      218.91      169.07     41.70 o 
  -3   1  13      293.40      239.42     38.66 o 
  -2   1  13      912.24      854.85     48.07 o 
  -1   1  13    16170.05    15771.63    189.18 o 
   0   1  13     1525.08     1534.45     47.04 o 
   1   1  13      197.82      191.45     26.70 o 
   2   1  13      236.73      204.99     27.48 o 
   3   1  13    10356.46    10806.84    152.40 o 
   4   1  13       61.87       51.57     26.72 o 
   5   1  13       41.62       58.07     27.55 o 
   6   1  13      438.01      474.12     45.21 o 
   7   1  13     2574.13     2746.60     96.61 o 
   8   1  13        2.79       56.62     43.39 o 
   9   1  13       67.55       28.04     45.68 o 
  10   1  13       99.16      100.50     51.86 o 
  11   1  13      460.60      496.10     75.54 o 
 -11   2  13       54.94      -73.51     50.26 o 
 -10   2  13      356.03      369.82     76.01 o 
  -9   2  13     2188.87     2131.73    168.83 o 
  -8   2  13      427.81      299.24     85.92 o 
  -7   2  13       35.12      -12.87     38.57 o 
  -6   2  13      632.17      646.62     74.08 o 
  -5   2  13     1308.97     1483.45    154.60 o 
  -4   2  13        8.54       -5.35     31.60 o 
  -3   2  13       29.50       92.23     56.43 o 
  -2   2  13     6501.29     6626.69    158.14 o 
  -1   2  13     2388.62     2500.59     60.55 o 
   0   2  13       61.52       70.32     19.41 o 
   1   2  13       49.68       -1.32     19.40 o 
   2   2  13     1917.00     1870.42     57.90 o 
   3   2  13      120.08      175.87     27.49 o 
   4   2  13      323.22      265.49     38.02 o 
   5   2  13        0.92        2.85     31.07 o 
   6   2  13      250.50      197.97     39.37 o 
   7   2  13      447.27      393.11     48.47 o 
   8   2  13      133.78      183.45     55.46 o 
   9   2  13       72.17       -3.16     42.04 o 
  10   2  13        4.24       33.21     50.16 o 
  11   2  13      148.50      146.20     60.40 o 
 -11   3  13        6.17      -18.81     53.79 o 
 -10   3  13        6.26       63.76     52.64 o 
  -9   3  13      178.31      157.08     58.06 o 
  -8   3  13     1523.43     1681.14    153.67 o 
  -7   3  13      141.52      103.40     61.83 o 
  -6   3  13      162.44       85.11     43.68 o 
  -5   3  13      490.72      583.17     60.62 o 
  -4   3  13     5801.91     5602.56    149.82 o 
  -3   3  13      991.02      975.64     61.51 o 
  -2   3  13     4014.48     3855.35    101.45 o 
  -1   3  13     2498.24     2376.61     64.65 o 
   0   3  13     2088.22     1962.93     80.08 o 
   1   3  13     1596.88     1543.34     55.67 o 
   2   3  13     1707.97     1758.63     59.38 o 
   3   3  13     1497.63     1686.94     61.57 o 
   4   3  13     1258.65     1438.32     69.23 o 
   5   3  13       98.67       66.13     32.66 o 
   6   3  13     1254.43     1314.31     75.86 o 
   7   3  13      770.53      815.52     66.60 o 
   8   3  13        5.29      -78.41     52.27 o 
   9   3  13        8.45       23.95     51.44 o 
  10   3  13      673.18      862.33     90.19 o 
  11   3  13      102.00      190.89     63.15 o 
 -11   4  13      269.54      227.19     73.05 o 
 -10   4  13      540.66      571.09     87.01 o 
  -9   4  13       97.86       45.74     51.93 o 
  -8   4  13      733.69      905.67    147.75 o 
  -7   4  13      215.92      116.85     50.53 o 
  -6   4  13     1532.46     1496.05     91.21 o 
  -5   4  13       45.36       73.28     38.15 o 
  -4   4  13       13.39       21.44     32.99 o 
  -3   4  13       86.64       89.81     42.64 o 
  -2   4  13     4537.07     4478.68     97.69 o 
  -1   4  13       77.94       56.87     23.32 o 
   0   4  13      527.61      583.75     37.85 o 
   1   4  13      118.08      177.19     28.80 o 
   2   4  13     1783.57     1741.91     79.77 o 
   3   4  13        5.62      -18.98     29.19 o 
   4   4  13      439.84      457.01     48.33 o 
   5   4  13       22.86       40.40     35.32 o 
   6   4  13     1218.39     1143.88     78.80 o 
   7   4  13       65.31       48.45     40.88 o 
   8   4  13      148.84      174.54     51.45 o 
   9   4  13      182.09      121.63     58.57 o 
  10   4  13        1.63      -76.94     80.83 o 
  11   4  13       28.88       -4.22     55.71 o 
 -11   5  13        2.33       54.51     90.54 o 
 -10   5  13       94.12      127.64     62.53 o 
  -9   5  13      282.50      182.63     61.21 o 
  -8   5  13      989.62     1025.10     96.33 o 
  -7   5  13      969.04      821.23     75.24 o 
  -6   5  13       13.04       13.98     45.57 o 
  -5   5  13       32.23        9.14     51.94 o 
  -4   5  13     2424.24     2724.41    100.49 o 
  -3   5  13      689.16      793.36     68.04 o 
  -2   5  13      757.06      838.47     65.53 o 
  -1   5  13      522.91      541.35     41.43 o 
   0   5  13     1451.53     1306.79    100.85 o 
   1   5  13      580.38      627.74     70.49 o 
   2   5  13      795.32      747.27     65.94 o 
   3   5  13      118.23       84.21     41.65 o 
   4   5  13      291.61      171.51     48.03 o 
   5   5  13     1655.83     1668.51    157.81 o 
   6   5  13      695.51      664.74     66.41 o 
   7   5  13      379.94      261.67     54.45 o 
   8   5  13       81.32      188.85     61.21 o 
   9   5  13      270.86      292.25     70.45 o 
  10   5  13      763.49      680.07     98.45 o 
 -10   6  13       76.50       51.20     55.44 o 
  -9   6  13      385.70      436.62     76.62 o 
  -8   6  13       32.40       33.42     46.74 o 
  -7   6  13      224.65      297.96     62.64 o 
  -6   6  13      316.31      317.00     67.70 o 
  -5   6  13      660.52      733.61     71.16 o 
  -4   6  13      253.78      286.72     49.97 o 
  -3   6  13       63.55       38.67     30.05 o 
  -2   6  13      441.48      484.76     49.55 o 
  -1   6  13      227.52      141.57     34.94 o 
   0   6  13      235.21      162.29     68.83 o 
   1   6  13      167.85      147.76     43.39 o 
   2   6  13      952.16      845.90     70.10 o 
   3   6  13      139.82      144.11     50.02 o 
   4   6  13      776.11      807.99     95.82 o 
   5   6  13        3.02      -13.55     50.38 o 
   6   6  13      306.63      338.75     62.15 o 
   7   6  13        7.87      -20.45     49.14 o 
   8   6  13      243.16      209.88     79.29 o 
   9   6  13        2.51       -8.54     58.08 o 
  10   6  13       42.58      -10.35     64.80 o 
 -10   7  13      176.81      313.97    106.16 o 
  -9   7  13      616.15      610.12    113.62 o 
  -8   7  13      265.26      410.68     63.76 o 
  -7   7  13      633.07      685.20     72.07 o 
  -6   7  13      586.66      724.62     79.52 o 
  -5   7  13      426.99      490.06     62.03 o 
  -4   7  13       54.83       24.29     37.38 o 
  -3   7  13       65.27       50.84     31.46 o 
  -2   7  13      190.63      181.18     51.92 o 
  -1   7  13     2427.40     2663.22     95.07 o 
   0   7  13       22.85        6.21     29.73 o 
   1   7  13      258.90      295.70     57.25 o 
   2   7  13      180.38      184.40     46.02 o 
   3   7  13     2616.04     2708.72    178.09 o 
   4   7  13       19.87       32.68     44.69 o 
   5   7  13     1266.60     1161.07     90.87 o 
   6   7  13       52.46       11.08     47.40 o 
   7   7  13     1038.28      991.51    110.83 o 
   8   7  13       37.44        5.57     51.14 o 
   9   7  13      196.32      104.37     69.76 o 
  10   7  13       83.89       25.54     66.53 o 
 -10   8  13        9.15       29.34     67.52 o 
  -9   8  13      780.79      848.19    116.15 o 
  -8   8  13      346.95      278.61     59.16 o 
  -7   8  13       54.90      173.78     51.90 o 
  -6   8  13      102.65      112.51     50.44 o 
  -5   8  13      170.10       57.37     44.01 o 
  -4   8  13     1207.60     1302.31    123.60 o 
  -3   8  13      103.10       82.00     41.11 o 
  -2   8  13       47.76       35.60     36.93 o 
  -1   8  13      521.93      599.72     63.03 o 
   0   8  13      189.95      125.88     43.84 o 
   1   8  13       20.60       32.19     40.36 o 
   2   8  13     1123.55     1141.97     84.97 o 
   3   8  13      388.13      449.03     64.38 o 
   4   8  13      321.48      296.78     57.90 o 
   5   8  13       96.52       79.33     49.46 o 
   6   8  13       76.79      119.93     81.89 o 
   7   8  13       28.92       19.01     52.67 o 
   8   8  13       59.25      -76.26     50.84 o 
   9   8  13        5.31      -17.49     67.28 o 
  -9   9  13       87.05      105.14     75.38 o 
  -8   9  13        0.78      -22.34     62.80 o 
  -7   9  13      101.51      104.71     49.89 o 
  -6   9  13      515.99      600.58     85.85 o 
  -5   9  13      846.41      935.03     95.11 o 
  -4   9  13       27.02      -50.36     41.59 o 
  -3   9  13        5.62       23.08     39.06 o 
  -2   9  13     1384.88     1340.28     87.79 o 
  -1   9  13     1392.29     1393.02     88.12 o 
   0   9  13      521.91      506.90     64.37 o 
   1   9  13      115.86       78.80     44.99 o 
   2   9  13      289.10      221.51     57.54 o 
   3   9  13     1555.87     1616.38    103.89 o 
   4   9  13      870.94     1005.32     88.14 o 
   5   9  13        9.41       44.13     50.88 o 
   6   9  13      473.37      465.15     72.98 o 
   7   9  13      162.49       97.28     59.53 o 
   8   9  13      128.77       88.67     64.15 o 
   9   9  13        0.27       -2.75     66.03 o 
  -8  10  13      580.58      537.07    100.26 o 
  -7  10  13       19.42       13.34     94.22 o 
  -6  10  13      356.15      233.01     69.76 o 
  -5  10  13      170.88      115.38     87.71 o 
  -4  10  13      144.83       87.52     54.34 o 
  -3  10  13       11.25       21.84     38.73 o 
  -2  10  13       38.25      -55.87     49.03 o 
  -1  10  13       54.91      -31.74     45.06 o 
   0  10  13      905.77      967.39     99.94 o 
   1  10  13       86.54       51.94     60.41 o 
   2  10  13      247.12      191.64     57.50 o 
   3  10  13       10.31       78.92     50.32 o 
   4  10  13        3.05      -17.76     48.56 o 
   5  10  13        6.94      -22.67     48.46 o 
   6  10  13       24.43        6.22     55.10 o 
   7  10  13      138.49      210.69     68.38 o 
   8  10  13       34.77       12.41     67.16 o 
  -8  11  13       80.67       21.07     63.16 o 
  -7  11  13       19.88       -0.43     64.29 o 
  -6  11  13      136.40      322.66     81.30 o 
  -5  11  13        8.16      -22.89     74.68 o 
  -4  11  13      184.08      306.57     69.23 o 
  -3  11  13      535.59      623.38     78.05 o 
  -2  11  13     1413.92     1450.73     92.05 o 
  -1  11  13      714.00      864.00     90.42 o 
   0  11  13     1020.42      998.56     86.44 o 
   1  11  13     1088.57     1185.47     97.41 o 
   2  11  13      532.60      520.09     72.69 o 
   3  11  13        1.72      -14.08     49.29 o 
   4  11  13      961.54     1022.00     95.90 o 
   5  11  13      126.12       80.98     56.26 o 
   6  11  13      162.66      132.45     65.83 o 
   7  11  13       49.13       -6.70     59.91 o 
  -7  12  13      271.80      325.85    116.28 o 
  -6  12  13      363.23      523.60     98.44 o 
  -5  12  13        8.02       49.71     58.68 o 
  -4  12  13       52.16      -11.60     55.44 o 
  -3  12  13      485.99      511.13     79.27 o 
  -2  12  13        4.93        9.70     44.69 o 
  -1  12  13       25.28       23.46     46.66 o 
   0  12  13       63.04        4.45     41.63 o 
   1  12  13      200.45      241.33     61.17 o 
   2  12  13        1.10      -17.70     46.08 o 
   3  12  13       99.19      164.25     61.64 o 
   4  12  13       76.07       79.40     59.93 o 
   5  12  13       14.10       37.74     60.41 o 
   6  12  13        0.96       28.64     77.53 o 
  -5  13  13      149.51       18.60     73.24 o 
  -4  13  13      154.48       74.80     76.08 o 
  -3  13  13      892.40      912.06    135.10 o 
  -2  13  13       64.84       17.30     57.69 o 
  -1  13  13       30.00       20.96     51.45 o 
   0  13  13        0.20       -2.34     46.09 o 
   1  13  13     1302.65     1433.24    131.24 o 
   2  13  13      143.87      165.87     57.34 o 
   3  13  13       37.19       39.48     50.59 o 
   4  13  13      142.37       99.88     62.14 o 
   5  13  13      359.04      232.30     73.14 o 
  -3  14  13      403.10      344.11     99.30 o 
  -2  14  13       29.31      137.59     70.00 o 
  -1  14  13       14.36       50.57     55.66 o 
   0  14  13      158.89      106.06     53.69 o 
   1  14  13       82.18      -19.25     49.46 o 
   2  14  13       17.45      -19.96     49.31 o 
   3  14  13        3.96        7.31     52.95 o 
 -10   0  14       19.56       -0.76     86.93 o 
  -8   0  14      575.36      593.01    110.86 o 
  -6   0  14     1352.71     1460.31    143.87 o 
  -4   0  14        1.77       46.75     41.99 o 
  -2   0  14     5223.34     5029.57    176.44 o 
   0   0  14       12.53      -35.11     23.41 o 
   2   0  14     3367.73     3308.32     96.27 o 
   4   0  14       13.30       14.97     35.36 o 
   6   0  14     3619.99     3995.48    154.78 o 
   8   0  14        6.30      -18.89     60.90 o 
  10   0  14      501.43      577.82    106.77 o 
 -11   1  14      142.07      119.89     63.35 o 
 -10   1  14      825.02      863.42     97.38 o 
  -9   1  14      113.17      108.13     52.55 o 
  -8   1  14      263.76      233.85     60.77 o 
  -7   1  14       16.90       10.74     40.45 o 
  -6   1  14     2794.02     2568.13    127.98 o 
  -5   1  14      270.41      285.88     73.94 o 
  -4   1  14       40.44       23.97     27.79 o 
  -3   1  14      440.93      499.95     50.09 o 
  -2   1  14     6850.10     6756.59    148.61 o 
  -1   1  14       30.56       25.42     19.34 o 
   0   1  14       20.81        1.78     18.08 o 
   1   1  14      514.26      501.02     32.29 o 
   2   1  14     1565.07     1532.61     67.59 o 
   3   1  14       68.28       66.17     26.54 o 
   4   1  14       99.60       71.63     27.73 o 
   5   1  14      233.97      253.38     37.50 o 
   6   1  14        0.07      -17.60     29.15 o 
   7   1  14       28.46      -22.97     37.19 o 
   8   1  14        6.40      -68.37     53.49 o 
   9   1  14        5.17      -59.62     43.39 o 
  10   1  14        2.79        4.82     49.31 o 
  11   1  14        0.19       35.94     56.09 o 
 -11   2  14        0.55      -24.64     55.75 o 
 -10   2  14       21.18        8.43     54.17 o 
  -9   2  14      187.32      132.23     68.66 o 
  -8   2  14       17.91       -9.93     46.20 o 
  -7   2  14        0.43       20.65     43.25 o 
  -6   2  14      184.39      179.31     62.06 o 
  -5   2  14     1540.31     1542.33     91.06 o 
  -4   2  14       85.89       33.65     36.82 o 
  -3   2  14      535.95      527.98     49.73 o 
  -2   2  14     2646.84     2696.93     94.34 o 
  -1   2  14      881.83      986.74     43.53 o 
   0   2  14       70.01       47.54     20.45 o 
   1   2  14      203.84      205.86     27.51 o 
   2   2  14     1218.60     1346.69     52.68 o 
   3   2  14     1594.88     1740.13     60.48 o 
   4   2  14        8.16       10.05     26.80 o 
   5   2  14      827.48      942.73     60.33 o 
   6   2  14     1565.83     1697.75     73.00 o 
   7   2  14        2.99      -11.11     31.20 o 
   8   2  14        1.66       13.96     40.57 o 
   9   2  14      281.71      247.87     57.96 o 
  10   2  14      275.96      332.10     66.65 o 
  11   2  14      130.14       64.91     59.27 o 
 -11   3  14      447.83      461.44     86.96 o 
 -10   3  14      158.91      183.07     90.14 o 
  -9   3  14      599.03      337.26    102.98 o 
  -8   3  14        7.35       19.51     50.18 o 
  -7   3  14      526.02      355.31     73.27 o 
  -6   3  14      672.92      654.60     89.76 o 
  -5   3  14      860.18      760.16     70.19 o 
  -4   3  14       86.15       83.36     39.01 o 
  -3   3  14     3816.22     3728.91    108.41 o 
  -2   3  14      583.41      494.98     67.07 o 
  -1   3  14      105.95       66.43     22.79 o 
   0   3  14      717.38      698.93     44.01 o 
   1   3  14     1415.31     1449.73     60.03 o 
   2   3  14       54.85       84.42     25.72 o 
   3   3  14      141.28      108.82     26.89 o 
   4   3  14      247.39      263.53     43.17 o 
   5   3  14     1033.08     1129.40     71.83 o 
   6   3  14      219.45      172.80     43.76 o 
   7   3  14        8.07       31.15     49.61 o 
   8   3  14       95.11      116.55     46.10 o 
   9   3  14       53.85       16.18     47.53 o 
  10   3  14       27.93       27.80     50.36 o 
 -11   4  14      215.33      180.60     72.48 o 
 -10   4  14      240.29      192.44     65.99 o 
  -9   4  14      526.07      589.37     81.97 o 
  -8   4  14        7.91       65.93     52.04 o 
  -7   4  14      339.33      346.43     68.89 o 
  -6   4  14       19.96       -3.04     34.25 o 
  -5   4  14     1013.90     1028.02     84.03 o 
  -4   4  14      233.72      168.36     41.58 o 
  -3   4  14      149.83      151.36     36.54 o 
  -2   4  14      100.31       85.56     28.06 o 
  -1   4  14     2331.11     2485.00     77.70 o 
   0   4  14      251.28      214.08     36.11 o 
   1   4  14       12.43       21.71     25.78 o 
   2   4  14      553.68      516.89     52.04 o 
   3   4  14     1612.90     1572.24     81.23 o 
   4   4  14       84.99       42.37     37.01 o 
   5   4  14     1949.32     1969.18     95.57 o 
   6   4  14      555.32      543.56     62.13 o 
   7   4  14       27.07       83.18     46.37 o 
   8   4  14       26.75       70.05     47.93 o 
   9   4  14      509.23      663.08    166.62 o 
  10   4  14        2.47      -19.08     59.22 o 
 -10   5  14      139.60      256.78     72.14 o 
  -9   5  14      293.26      345.13     70.83 o 
  -8   5  14     1278.70     1423.28    115.69 o 
  -7   5  14     1271.49     1284.83     94.51 o 
  -6   5  14      567.46      544.44     71.35 o 
  -5   5  14       17.36       51.76     40.03 o 
  -4   5  14       11.18      -24.44     51.38 o 
  -3   5  14     3449.44     3319.87    108.48 o 
  -2   5  14       24.19       -8.67     25.19 o 
  -1   5  14       38.52       50.10     35.04 o 
   0   5  14      107.16      109.68     36.08 o 
   1   5  14     1937.27     1906.31     82.29 o 
   2   5  14       57.77       15.18     35.37 o 
   3   5  14      461.53      493.94     62.47 o 
   4   5  14      480.13      321.65     54.66 o 
   5   5  14     1004.84     1007.49     88.37 o 
   6   5  14        1.68       11.06     40.84 o 
   7   5  14     1053.35      857.26    137.23 o 
   8   5  14        0.05       17.82     47.18 o 
   9   5  14      191.99      180.58     64.26 o 
  10   5  14       17.25       34.81     75.28 o 
 -10   6  14      130.24      155.01     88.69 o 
  -9   6  14      535.96      524.40     92.95 o 
  -8   6  14       63.68       53.27     51.51 o 
  -7   6  14      578.77      709.56    122.19 o 
  -6   6  14      279.08      266.34     58.99 o 
  -5   6  14      564.60      442.03    101.83 o 
  -4   6  14       46.26       29.21     40.06 o 
  -3   6  14     1221.97     1350.45     88.27 o 
  -2   6  14      729.98      807.94     61.56 o 
  -1   6  14      504.03      599.83     69.58 o 
   0   6  14      559.57      504.61    110.37 o 
   1   6  14        2.91       -3.25     35.48 o 
   2   6  14       83.72       58.80     38.79 o 
   3   6  14      313.19      295.89     73.19 o 
   4   6  14      339.97      327.45     59.14 o 
   5   6  14      924.55      997.11    151.61 o 
   6   6  14     1707.11     1496.37    104.08 o 
   7   6  14       44.24       50.57     49.98 o 
   8   6  14      221.86      194.56     68.17 o 
   9   6  14      198.06      190.44     76.49 o 
  10   6  14      250.81      421.45     94.38 o 
 -10   7  14      393.28      347.46    111.52 o 
  -9   7  14        5.46       39.88     54.45 o 
  -8   7  14      869.12      979.17    121.57 o 
  -7   7  14      116.58       29.14     41.64 o 
  -6   7  14      688.11      772.89     86.64 o 
  -5   7  14     1415.61     1374.72    101.33 o 
  -4   7  14      238.20      231.22     54.69 o 
  -3   7  14      247.72      323.96     66.21 o 
  -2   7  14      886.76      912.57     74.78 o 
  -1   7  14       43.28       87.50     38.91 o 
   0   7  14      841.89      721.23     66.62 o 
   1   7  14      497.82      565.77     81.06 o 
   2   7  14      266.93      264.90     53.70 o 
   3   7  14     1841.11     1915.76    106.55 o 
   4   7  14      556.23      517.14     68.18 o 
   5   7  14      700.98      653.33    111.93 o 
   6   7  14       32.92      -20.11     46.27 o 
   7   7  14      615.43      632.24     81.84 o 
   8   7  14       89.67      104.73     59.84 o 
   9   7  14      325.60      201.05     78.00 o 
  -9   8  14      159.32      103.60     71.55 o 
  -8   8  14      219.22      222.55     65.37 o 
  -7   8  14      343.30      298.57     62.36 o 
  -6   8  14      611.57      649.01     77.62 o 
  -5   8  14      330.26      279.79     58.19 o 
  -4   8  14       13.86       93.98     43.84 o 
  -3   8  14     1227.29     1186.30     96.94 o 
  -2   8  14     1821.86     1698.72     96.10 o 
  -1   8  14       39.49       40.26     39.19 o 
   0   8  14      129.33      134.51     55.67 o 
   1   8  14      808.76      912.58     78.88 o 
   2   8  14      221.53      325.34     59.79 o 
   3   8  14      661.11      606.67     69.84 o 
   4   8  14      497.67      662.18     76.22 o 
   5   8  14       73.17      119.84     67.15 o 
   6   8  14      781.57      522.32     74.70 o 
   7   8  14       77.58      114.78     61.56 o 
   8   8  14        4.88       55.67     57.64 o 
   9   8  14        0.27      -52.56     66.59 o 
  -9   9  14       42.36      -73.06     65.10 o 
  -8   9  14       38.07       27.30     55.13 o 
  -7   9  14      571.09      600.41     86.88 o 
  -6   9  14      172.21      126.56     55.00 o 
  -5   9  14      631.28      512.48     76.52 o 
  -4   9  14        6.75      -17.06     45.64 o 
  -3   9  14      212.47      148.17     77.69 o 
  -2   9  14      802.20      980.76    103.87 o 
  -1   9  14     1245.12     1401.67    123.98 o 
   0   9  14      262.03      233.12     66.51 o 
   1   9  14      187.20      169.10     66.56 o 
   2   9  14      218.21      203.77     53.95 o 
   3   9  14      248.73      271.98     58.84 o 
   4   9  14       77.71      -14.73     47.53 o 
   5   9  14      147.56      186.19     60.01 o 
   6   9  14        3.23       13.14     55.55 o 
   7   9  14      137.92      140.37     60.47 o 
   8   9  14       59.06       28.09     61.44 o 
  -8  10  14        8.29       -0.39     64.50 o 
  -7  10  14      127.71      110.89     58.71 o 
  -6  10  14      280.34      198.66     71.35 o 
  -5  10  14        9.47       26.66     52.03 o 
  -4  10  14      118.99      -32.68     54.20 o 
  -3  10  14      851.87     1003.80     97.74 o 
  -2  10  14      478.89      579.59     69.31 o 
  -1  10  14      185.61       25.30     53.91 o 
   0  10  14       50.45        0.81     46.87 o 
   1  10  14     1775.86     1743.35    107.73 o 
   2  10  14      252.65      224.36     58.17 o 
   3  10  14      404.16      223.93     63.84 o 
   4  10  14       29.97        6.38     51.49 o 
   5  10  14      123.55       76.47     60.89 o 
   6  10  14      225.28      226.74     65.50 o 
   7  10  14      112.75       66.65     60.86 o 
  -7  11  14      894.98      729.92    142.87 o 
  -6  11  14       94.67      102.21     69.26 o 
  -5  11  14      254.64      271.49     70.71 o 
  -4  11  14      519.07      545.69     82.21 o 
  -3  11  14      524.38      723.00     87.42 o 
  -2  11  14       96.63       73.42     57.51 o 
  -1  11  14      158.16       41.32     56.14 o 
   0  11  14      269.41      384.79     64.98 o 
   1  11  14      224.87      155.17     56.27 o 
   2  11  14        3.07       15.11     49.75 o 
   3  11  14        1.76       46.90     52.02 o 
   4  11  14       27.78       34.61     53.47 o 
   5  11  14        3.89      -71.13     51.09 o 
   6  11  14        5.44      -73.98     49.32 o 
   7  11  14        4.70       65.65     64.39 o 
  -6  12  14        6.58       47.00     80.36 o 
  -5  12  14        6.73      -11.80     58.08 o 
  -4  12  14      193.94      280.49     72.70 o 
  -3  12  14      266.40       90.60     71.31 o 
  -2  12  14       25.58      -13.20     47.28 o 
  -1  12  14      171.10      167.81     67.74 o 
   0  12  14      665.60      639.35     90.96 o 
   1  12  14      339.89      285.57     66.21 o 
   2  12  14       63.44       81.34     57.11 o 
   3  12  14       11.39      -35.51     51.91 o 
   4  12  14      637.03      503.01     81.30 o 
   5  12  14       12.14      -46.96     63.25 o 
  -4  13  14      477.61      667.23    108.10 o 
  -3  13  14      100.39      141.64    116.32 o 
  -2  13  14        2.62       20.27     62.23 o 
  -1  13  14       72.12      -19.55     50.82 o 
   0  13  14      604.73      713.46     82.10 o 
   1  13  14       44.55       24.42     57.23 o 
   2  13  14        3.73      -16.38     55.94 o 
   3  13  14      126.48      161.38     64.65 o 
   4  13  14      165.68      253.19     87.89 o 
  -2  14  14       26.86      -92.06     61.38 o 
  -1  14  14       29.79       45.91     57.62 o 
   0  14  14      424.34      496.53     85.67 o 
   1  14  14        0.45       14.88     50.86 o 
 -11   0  15      548.82      536.07    132.47 o 
  -9   0  15      192.57      -18.66     68.24 o 
  -7   0  15     1911.13     1795.53    187.07 o 
  -5   0  15      361.25      292.28    116.13 o 
  -3   0  15    11105.73    11606.16    312.67 o 
  -1   0  15       19.07      -43.98     29.32 o 
   1   0  15     2994.15     3124.24     96.85 o 
   3   0  15     1069.22     1163.33     92.69 o 
   5   0  15      141.95      181.00     48.21 o 
   7   0  15       53.04       87.47     85.52 o 
   9   0  15       11.61       -6.80     64.83 o 
 -11   1  15      107.31       96.95     78.49 o 
 -10   1  15       33.14      123.72     62.50 o 
  -9   1  15      163.61       76.33     55.75 o 
  -8   1  15      182.97       88.15     54.55 o 
  -7   1  15      132.87      114.28     50.34 o 
  -6   1  15       17.42       23.37     39.45 o 
  -5   1  15        0.20      -46.52     32.81 o 
  -4   1  15        9.22       24.42     32.02 o 
  -3   1  15     1626.00     1794.61     93.26 o 
  -2   1  15      510.23      594.10     54.11 o 
  -1   1  15       84.96       38.70     27.46 o 
   0   1  15       66.45       68.75     21.98 o 
   1   1  15     1249.10     1188.09     46.26 o 
   2   1  15      888.27      877.11     43.87 o 
   3   1  15        2.30       -8.06     23.71 o 
   4   1  15      134.20      128.31     31.70 o 
   5   1  15     2841.49     2975.75     90.18 o 
   6   1  15       79.78       58.90     33.23 o 
   7   1  15      458.91      393.77     53.39 o 
   8   1  15       26.38      -20.42     42.56 o 
   9   1  15      565.52      748.90     84.06 o 
  10   1  15       81.31       41.46     52.46 o 
 -11   2  15      365.94      438.47     84.97 o 
 -10   2  15       61.76      160.66     64.34 o 
  -9   2  15       59.91       75.41     54.28 o 
  -8   2  15      398.78      399.96     71.21 o 
  -7   2  15     2181.92     2039.12    126.15 o 
  -6   2  15     1049.62     1076.89     83.73 o 
  -5   2  15       14.24      -28.37     46.29 o 
  -4   2  15      116.54      139.55     40.69 o 
  -3   2  15     3041.53     3157.68    106.49 o 
  -2   2  15      945.26     1000.01     66.25 o 
  -1   2  15      357.73      406.73     39.43 o 
   0   2  15     2839.55     2971.88     68.58 o 
   1   2  15     1385.02     1434.22     51.99 o 
   2   2  15      289.27      210.37     29.47 o 
   3   2  15       18.79       67.83     27.02 o 
   4   2  15      435.41      510.69     48.02 o 
   5   2  15      380.33      368.18     42.88 o 
   6   2  15       29.46       15.85     31.72 o 
   7   2  15      245.16      269.31     48.27 o 
   8   2  15      138.98       78.65     45.23 o 
   9   2  15       12.46       90.47     51.79 o 
  10   2  15       67.15       89.75     55.41 o 
 -10   3  15      109.84       89.92     60.01 o 
  -9   3  15       52.83       12.72     57.21 o 
  -8   3  15      721.74      696.99     88.82 o 
  -7   3  15        0.67      -12.45     45.23 o 
  -6   3  15      691.75      658.87     80.43 o 
  -5   3  15       64.59       30.80     37.81 o 
  -4   3  15      257.82      300.82     46.18 o 
  -3   3  15     3803.61     4016.53    161.82 o 
  -2   3  15     2029.39     2149.86     82.64 o 
  -1   3  15        2.13        1.15     22.57 o 
   0   3  15       37.46       42.10     32.49 o 
   1   3  15     1014.39      993.85     54.52 o 
   2   3  15     2168.29     2135.21     65.99 o 
   3   3  15       25.31       -2.28     26.71 o 
   4   3  15      530.58      344.03     77.11 o 
   5   3  15      663.18      614.92     58.95 o 
   6   3  15     1314.88     1235.44     79.75 o 
   7   3  15      965.31      982.60     76.22 o 
   8   3  15      184.65      168.84     50.04 o 
   9   3  15      151.55       20.94     50.91 o 
  10   3  15      207.21      117.18     61.79 o 
 -10   4  15      306.04      304.60    107.80 o 
  -9   4  15      199.58      154.23     62.49 o 
  -8   4  15      765.47      880.64     94.84 o 
  -7   4  15       83.15        8.27     43.53 o 
  -6   4  15     1127.82     1162.41     97.49 o 
  -5   4  15     1004.36     1076.34     91.08 o 
  -4   4  15       86.70      167.01     46.00 o 
  -3   4  15      966.31      920.30     65.74 o 
  -2   4  15      988.76      988.93     81.27 o 
  -1   4  15     1071.10     1045.09     60.51 o 
   0   4  15     1612.34     1534.06     64.14 o 
   1   4  15      132.18       82.90     35.07 o 
   2   4  15      362.23      437.29     51.09 o 
   3   4  15      921.20      904.44     68.42 o 
   4   4  15     1995.31     2058.37    129.69 o 
   5   4  15      569.46      588.76     62.27 o 
   6   4  15       74.26        2.64     43.44 o 
   7   4  15        5.98        4.61     44.51 o 
   8   4  15       54.27      157.07     54.48 o 
   9   4  15       31.44       38.75     66.72 o 
  10   4  15      108.86      186.85     66.00 o 
 -10   5  15       87.07       78.31     62.72 o 
  -9   5  15       27.32      -23.20     51.64 o 
  -8   5  15      864.84     1048.82    123.77 o 
  -7   5  15       19.97      -31.58     37.78 o 
  -6   5  15     1326.64     1607.92    131.12 o 
  -5   5  15      116.53       71.00     46.41 o 
  -4   5  15     2051.43     1787.50    101.97 o 
  -3   5  15       64.70       41.74     32.97 o 
  -2   5  15      121.89      200.58     49.82 o 
  -1   5  15      936.73      963.94     66.21 o 
   0   5  15       45.34       79.05     34.59 o 
   1   5  15        0.98       21.21     32.41 o 
   2   5  15     2337.20     2326.49    125.34 o 
   3   5  15      141.02      136.82     48.17 o 
   4   5  15      236.56      249.33     52.83 o 
   5   5  15       75.95      109.88     49.77 o 
   6   5  15     1097.42     1210.05     88.85 o 
   7   5  15      738.64      744.64     85.40 o 
   8   5  15      188.85      197.64     59.59 o 
   9   5  15       12.60       44.27     59.74 o 
  10   5  15       62.74        7.82     69.28 o 
 -10   6  15       88.50       51.20     57.46 o 
  -9   6  15      440.21      433.12     76.60 o 
  -8   6  15       27.51       -3.91     46.51 o 
  -7   6  15     1061.88      974.86    100.98 o 
  -6   6  15      140.72      392.52     68.62 o 
  -5   6  15     1231.17     1244.21     91.52 o 
  -4   6  15        2.46       52.61     40.45 o 
  -3   6  15       13.11      -20.92     34.54 o 
  -2   6  15        0.42      -28.59     34.48 o 
  -1   6  15      232.06      207.96     45.97 o 
   0   6  15      286.86      306.02     45.26 o 
   1   6  15      274.36      216.62     60.95 o 
   2   6  15      489.79      428.54     60.15 o 
   3   6  15      291.93      204.87     52.90 o 
   4   6  15      994.91     1075.36     88.40 o 
   5   6  15       18.90      -20.32     45.70 o 
   6   6  15      372.43      359.72     80.58 o 
   7   6  15      360.30      402.69     93.11 o 
   8   6  15       84.31       14.15     56.08 o 
   9   6  15       58.96       91.77     72.67 o 
  -9   7  15       14.27       50.30     49.82 o 
  -8   7  15      406.50      359.22     65.38 o 
  -7   7  15      103.79      107.88     49.59 o 
  -6   7  15      369.30      347.72     88.13 o 
  -5   7  15       32.38       75.49     50.45 o 
  -4   7  15     2029.72     2036.54    125.95 o 
  -3   7  15      871.42      960.18     79.76 o 
  -2   7  15       75.92       86.72     48.04 o 
  -1   7  15      852.60      878.07    101.07 o 
   0   7  15      167.72      104.75     44.88 o 
   1   7  15      222.76      154.80     47.95 o 
   2   7  15        1.66       79.18     43.09 o 
   3   7  15       16.98        5.39     43.29 o 
   4   7  15      143.40       97.06     50.91 o 
   5   7  15      947.52     1028.81     98.43 o 
   6   7  15      114.67      167.98     59.22 o 
   7   7  15      184.66      163.56     61.68 o 
   8   7  15        5.11       11.44     56.48 o 
   9   7  15      250.99      249.44     83.98 o 
  -9   8  15       40.38       -9.97     49.01 o 
  -8   8  15       39.64       40.99     47.69 o 
  -7   8  15     1266.52     1414.44    106.59 o 
  -6   8  15        4.42      -37.40     45.58 o 
  -5   8  15        3.62      -55.67     37.11 o 
  -4   8  15      137.27      168.68     52.08 o 
  -3   8  15     1342.76     1383.06    109.57 o 
  -2   8  15      712.39      716.78     71.67 o 
  -1   8  15      332.63      359.57     61.83 o 
   0   8  15        1.05       14.92     56.41 o 
   1   8  15      683.24      815.96     76.94 o 
   2   8  15      796.48      819.07     93.34 o 
   3   8  15       68.76       37.40     47.50 o 
   4   8  15       32.11      -38.44     46.35 o 
   5   8  15      186.39       86.07     51.46 o 
   6   8  15      358.12      288.35     89.75 o 
   7   8  15       20.24        7.94     52.44 o 
   8   8  15      182.65      137.10     65.68 o 
  -8   9  15      106.35       94.99     53.54 o 
  -7   9  15      257.30      262.92     62.23 o 
  -6   9  15      281.22      283.24     70.06 o 
  -5   9  15       71.92      114.75     57.36 o 
  -4   9  15      614.18      529.75     77.16 o 
  -3   9  15      294.14      191.13     59.14 o 
  -2   9  15        2.21        7.98     43.31 o 
  -1   9  15        0.11      -26.80     49.22 o 
   0   9  15      975.84     1056.91     99.58 o 
   1   9  15      487.72      446.60     65.61 o 
   2   9  15      184.63      174.09     55.69 o 
   3   9  15      114.21       66.81     49.56 o 
   4   9  15      611.30      503.41     75.36 o 
   5   9  15     1048.05      812.60     90.66 o 
   6   9  15      158.59      157.23     64.55 o 
   7   9  15        0.42       25.66     55.21 o 
   8   9  15       39.01       37.00     63.41 o 
  -7  10  15      174.00      276.98     75.97 o 
  -6  10  15      296.23      176.99     71.65 o 
  -5  10  15      352.59      291.01    104.99 o 
  -4  10  15      647.77      816.03    120.65 o 
  -3  10  15      457.38      576.05     82.83 o 
  -2  10  15      726.02      741.91     89.59 o 
  -1  10  15       55.24       47.88     56.39 o 
   0  10  15      558.87      506.35     80.37 o 
   1  10  15      213.17      154.35     78.44 o 
   2  10  15      547.31      543.30     74.53 o 
   3  10  15       90.73      155.63     56.37 o 
   4  10  15       21.02       14.71     51.65 o 
   5  10  15      166.89      162.72     63.54 o 
   6  10  15      128.88       79.87     62.54 o 
   7  10  15        2.26        2.65     59.01 o 
  -6  11  15       19.72       12.82     57.77 o 
  -5  11  15       10.86        4.61     60.49 o 
  -4  11  15      209.33      236.97     69.77 o 
  -3  11  15       27.71       80.38     70.45 o 
  -2  11  15       66.82       95.39     62.25 o 
  -1  11  15      170.03      199.38     66.43 o 
   0  11  15      405.83      306.96     87.73 o 
   1  11  15      349.67      431.81     70.58 o 
   2  11  15        0.81      121.14     67.44 o 
   3  11  15      329.26      295.12     68.32 o 
   4  11  15      108.14       56.39     54.77 o 
   5  11  15       60.37       93.22     63.26 o 
   6  11  15       26.20      -54.62     57.77 o 
  -5  12  15      143.64       35.99     61.94 o 
  -4  12  15      372.02      383.56     93.35 o 
  -3  12  15        1.42       34.56     72.13 o 
  -2  12  15      108.81      129.54     67.06 o 
  -1  12  15      369.77      420.00     79.63 o 
   0  12  15      176.77      121.84     77.45 o 
   1  12  15        6.68      -49.65     50.31 o 
   2  12  15        6.17       37.30     55.45 o 
   3  12  15       46.63      -24.09     56.31 o 
   4  12  15        9.08       54.03     58.47 o 
   5  12  15       47.12      -47.62     60.23 o 
  -3  13  15       13.37        0.38     86.64 o 
  -2  13  15      108.97       92.15     57.83 o 
  -1  13  15      181.74      162.21     73.85 o 
   0  13  15       21.09      -80.65     57.97 o 
   1  13  15       18.87       82.85     70.15 o 
   2  13  15        1.57        9.73     58.22 o 
   3  13  15      538.52      456.00     86.53 o 
 -10   0  16       34.94       78.32     92.22 o 
  -8   0  16        7.32      -13.04     66.33 o 
  -6   0  16       89.32       57.67     65.94 o 
  -4   0  16      147.46      147.36     57.43 o 
  -2   0  16       50.37       26.83     48.37 o 
   0   0  16     1847.00     1845.20     78.88 o 
   2   0  16      476.72      573.68     70.49 o 
   4   0  16     2488.87     2729.36    116.91 o 
   6   0  16       52.02       57.78     53.46 o 
   8   0  16      146.86      156.04     64.55 o 
  10   0  16       54.28       40.74     78.55 o 
 -10   1  16        3.55      -35.93     50.72 o 
  -9   1  16       65.49       40.74     54.83 o 
  -8   1  16     3771.11     3576.71    167.61 o 
  -7   1  16       46.43       24.97     47.72 o 
  -6   1  16       40.45       24.76     38.06 o 
  -5   1  16       96.13       90.44     38.38 o 
  -4   1  16     2209.84     2382.42    101.45 o 
  -3   1  16       97.45       47.89     34.30 o 
  -2   1  16      633.86      552.48     54.52 o 
  -1   1  16     1085.74     1175.62     72.43 o 
   0   1  16     5794.02     5786.64     99.35 o 
   1   1  16       39.99       32.50     22.08 o 
   2   1  16       28.21       17.18     23.48 o 
   3   1  16      257.68      266.89     35.51 o 
   4   1  16     1666.63     1881.28     89.06 o 
   5   1  16        4.76        1.32     30.34 o 
   6   1  16      125.05       83.47     38.79 o 
   7   1  16      140.86       78.84     39.93 o 
   8   1  16      175.69      141.03     49.84 o 
   9   1  16       33.84       19.02     50.90 o 
  10   1  16       61.10       53.43     58.23 o 
 -10   2  16       68.05      -19.22     52.25 o 
  -9   2  16      254.21      349.42     73.14 o 
  -8   2  16       52.44       51.75     52.90 o 
  -7   2  16        9.11       17.87     41.11 o 
  -6   2  16        3.01      -45.25     36.12 o 
  -5   2  16      181.65      252.77     46.96 o 
  -4   2  16      367.67      411.61     56.48 o 
  -3   2  16      183.64      164.19     38.02 o 
  -2   2  16     1215.47     1191.77     74.04 o 
  -1   2  16       15.25        7.21     29.73 o 
   0   2  16     1318.35     1301.38     65.00 o 
   1   2  16     1126.06     1123.21     52.55 o 
   2   2  16      630.08      581.55     40.38 o 
   3   2  16      672.18      677.20     44.21 o 
   4   2  16      788.21      713.76     51.37 o 
   5   2  16      355.72      374.41     44.66 o 
   6   2  16      177.23      170.69     59.14 o 
   7   2  16      632.16      483.73     61.31 o 
   8   2  16       40.85       81.21     54.93 o 
   9   2  16      172.03      165.53     58.71 o 
  10   2  16        1.41       84.80     61.32 o 
 -10   3  16        2.45      -15.33     53.13 o 
  -9   3  16      243.74      437.98     80.47 o 
  -8   3  16      694.40      686.39     91.98 o 
  -7   3  16      799.24      792.21     77.31 o 
  -6   3  16       58.86       -3.25     39.55 o 
  -5   3  16      734.40      744.36     73.70 o 
  -4   3  16      386.68      319.39     51.83 o 
  -3   3  16       38.35       29.93     40.22 o 
  -2   3  16       71.98       21.91     29.49 o 
  -1   3  16     2107.69     1992.18     89.17 o 
   0   3  16      398.47      453.66     41.14 o 
   1   3  16      115.69       71.47     27.76 o 
   2   3  16      222.17      237.83     36.95 o 
   3   3  16     1247.02     1286.91     79.27 o 
   4   3  16      674.99      589.26     65.16 o 
   5   3  16       18.73       76.32     40.78 o 
   6   3  16        0.11       38.32     41.15 o 
   7   3  16      668.93      856.57     74.50 o 
   8   3  16       54.13       70.97     58.16 o 
   9   3  16       35.65       15.28     58.55 o 
 -10   4  16      133.78      153.19     65.52 o 
  -9   4  16      496.35      651.57     91.59 o 
  -8   4  16       98.27       53.43     49.39 o 
  -7   4  16      214.37      156.69     51.96 o 
  -6   4  16        1.54      -14.17     42.84 o 
  -5   4  16      796.06      950.99     82.39 o 
  -4   4  16       26.73       29.33     35.33 o 
  -3   4  16       54.22       19.92     31.83 o 
  -2   4  16      163.91      128.11     38.07 o 
  -1   4  16       35.49       -2.76     31.49 o 
   0   4  16       11.38       32.68     32.65 o 
   1   4  16     1542.08     1740.94     82.15 o 
   2   4  16       84.80       85.12     37.36 o 
   3   4  16       67.31       48.71     40.22 o 
   4   4  16       47.93       -0.91     37.99 o 
   5   4  16      764.38      801.12     73.38 o 
   6   4  16      232.50      224.53     54.48 o 
   7   4  16     1204.19     1183.96    115.28 o 
   8   4  16        9.07       -5.70     49.68 o 
   9   4  16      268.75      355.97     76.72 o 
  -9   5  16       30.84        5.87     51.59 o 
  -8   5  16      163.02      158.94     71.27 o 
  -7   5  16      428.50      303.72     65.62 o 
  -6   5  16      206.14      180.50     73.36 o 
  -5   5  16      198.60      161.80     49.33 o 
  -4   5  16      310.62      275.47     49.16 o 
  -3   5  16       37.12       67.99     34.89 o 
  -2   5  16      615.58      411.97     59.08 o 
  -1   5  16     1035.10     1055.81     71.49 o 
   0   5  16       90.09       39.16     35.61 o 
   1   5  16        0.30       29.71     34.99 o 
   2   5  16      319.81      242.93     52.90 o 
   3   5  16     1376.15     1304.24    132.65 o 
   4   5  16      108.38      122.07     49.82 o 
   5   5  16        0.40        4.67     49.48 o 
   6   5  16      723.16      786.73     85.37 o 
   7   5  16      316.66      399.57     81.75 o 
   8   5  16       24.50        6.94     57.02 o 
   9   5  16      137.80       20.44     68.26 o 
  -9   6  16      209.20      244.95     74.73 o 
  -8   6  16       26.24       84.73     55.91 o 
  -7   6  16      151.64      178.17     54.97 o 
  -6   6  16        5.15      -19.53     43.11 o 
  -5   6  16      890.47      947.13    137.69 o 
  -4   6  16      698.43      625.35    101.03 o 
  -3   6  16      474.51      389.81     60.88 o 
  -2   6  16      128.36       61.57     40.35 o 
  -1   6  16      345.64      260.04     49.62 o 
   0   6  16       18.71      -24.47     33.74 o 
   1   6  16      434.17      395.91     58.08 o 
   2   6  16      124.75      156.99     50.70 o 
   3   6  16       14.27       20.08     42.47 o 
   4   6  16      464.24      305.38     63.24 o 
   5   6  16      451.05      515.77     72.55 o 
   6   6  16       74.68       60.79     64.58 o 
   7   6  16       24.17       -6.96     52.88 o 
   8   6  16       43.91      139.75     63.08 o 
   9   6  16       37.03        6.96     68.37 o 
  -9   7  16       42.20       17.78     51.73 o 
  -8   7  16      705.57      709.89     88.24 o 
  -7   7  16       11.21       15.61     48.49 o 
  -6   7  16      279.90      283.85     77.63 o 
  -5   7  16       89.62       82.06     48.69 o 
  -4   7  16     1229.50     1085.36     88.86 o 
  -3   7  16        6.04       36.25     41.54 o 
  -2   7  16      457.91      519.26    102.98 o 
  -1   7  16       70.62       59.37     40.32 o 
   0   7  16     1246.90     1269.23    156.38 o 
   1   7  16      135.16       66.84     41.90 o 
   2   7  16      170.11      205.76     54.55 o 
   3   7  16       26.43       30.19     46.20 o 
   4   7  16      349.47      445.63     66.50 o 
   5   7  16      189.88      239.09     62.00 o 
   6   7  16      321.15      327.37     72.54 o 
   7   7  16        4.10        1.43     55.19 o 
   8   7  16       58.28      -26.37     58.91 o 
  -8   8  16       36.56       81.45     55.49 o 
  -7   8  16        2.15        2.17     46.41 o 
  -6   8  16       13.13      -14.17     47.24 o 
  -5   8  16      522.66      597.43     74.70 o 
  -4   8  16       64.42      -30.44     42.53 o 
  -3   8  16      365.10      330.97     68.07 o 
  -2   8  16        1.31       32.82     47.22 o 
  -1   8  16      769.47      810.45     89.73 o 
   0   8  16      708.65      659.09     81.50 o 
   1   8  16        1.99        7.15     44.44 o 
   2   8  16       19.78      -32.01     43.64 o 
   3   8  16      242.76      407.80     68.79 o 
   4   8  16      281.44      279.21     67.56 o 
   5   8  16        0.46       37.46     51.94 o 
   6   8  16      225.75      158.75     65.30 o 
   7   8  16       52.28       75.34     60.97 o 
   8   8  16      355.94      288.21     82.37 o 
  -7   9  16       54.64       18.26     51.04 o 
  -6   9  16       32.51        9.52     50.72 o 
  -5   9  16      520.06      619.88     87.17 o 
  -4   9  16      710.32     1028.66    102.09 o 
  -3   9  16      243.99      276.27     67.91 o 
  -2   9  16       27.06       30.38     55.01 o 
  -1   9  16      699.20      705.30     89.48 o 
   0   9  16     1282.28     1371.04    113.44 o 
   1   9  16      810.19      808.12    118.92 o 
   2   9  16       10.12        4.26     48.39 o 
   3   9  16      285.44      287.14     62.92 o 
   4   9  16      314.62      263.22     64.90 o 
   5   9  16      230.15      214.35     63.11 o 
   6   9  16        3.58      -11.38     54.22 o 
   7   9  16        5.97        3.87     57.68 o 
  -6  10  16      158.16      158.26     70.39 o 
  -5  10  16       47.22      -69.23     46.15 o 
  -4  10  16        2.04      -19.39     50.78 o 
  -3  10  16        1.91       11.14     53.94 o 
  -2  10  16       30.53        8.38     73.10 o 
  -1  10  16      456.65      351.28     75.16 o 
   0  10  16      415.67      338.16     72.25 o 
   1  10  16        9.64      -28.25     51.06 o 
   2  10  16       91.98       79.66     54.43 o 
   3  10  16      371.95      244.75     67.84 o 
   4  10  16       48.11      -50.64     51.65 o 
   5  10  16      192.35      125.96     65.01 o 
   6  10  16       40.13      -27.33     57.80 o 
  -5  11  16      400.10      368.55     82.95 o 
  -4  11  16      125.36      134.65     69.22 o 
  -3  11  16      807.46     1097.60    131.18 o 
  -2  11  16      433.08      413.40     92.50 o 
  -1  11  16      757.58      850.30    147.55 o 
   0  11  16      179.80       99.55     65.88 o 
   1  11  16       15.29       -3.55     62.48 o 
   2  11  16      182.62      174.11     62.46 o 
   3  11  16       45.35       71.15     65.53 o 
   4  11  16      328.64      163.30     70.99 o 
   5  11  16      187.41      140.41     82.61 o 
  -4  12  16       28.28      -51.68     71.24 o 
  -3  12  16       24.54       95.99     79.42 o 
  -2  12  16       45.08       80.36    103.34 o 
  -1  12  16       73.29      119.28     66.54 o 
   0  12  16       42.53       70.52     66.65 o 
   1  12  16        0.29       16.66     62.27 o 
   2  12  16      254.15      277.75     71.70 o 
   3  12  16       20.13       10.60     58.73 o 
  -1  13  16      110.23       72.92     71.36 o 
   0  13  16        5.46       50.73     68.79 o 
  -9   0  17      815.36      568.69    122.19 o 
  -7   0  17      652.68      586.20    112.67 o 
  -5   0  17     2895.63     3160.49    208.00 o 
  -3   0  17      615.58      671.70     88.01 o 
  -1   0  17    11596.78    11713.09    320.04 o 
   1   0  17       38.49       22.15     29.81 o 
   3   0  17     1412.70     1357.66     87.02 o 
   5   0  17        3.14       76.31     50.45 o 
   7   0  17     2177.42     2411.86    146.10 o 
   9   0  17       78.17      -86.52     85.17 o 
 -10   1  17       87.64       77.61     62.59 o 
  -9   1  17      435.78      396.92     77.97 o 
  -8   1  17       11.26      -11.14     46.25 o 
  -7   1  17       13.59       18.75     42.09 o 
  -6   1  17      112.79      109.04     42.18 o 
  -5   1  17      128.17      127.26     51.00 o 
  -4   1  17      122.81      135.49     42.04 o 
  -3   1  17      815.25      889.36     97.95 o 
  -2   1  17      415.86      506.56     54.17 o 
  -1   1  17      139.68       78.96     33.73 o 
   0   1  17      102.57      122.18     35.73 o 
   1   1  17       39.35       16.07     21.00 o 
   2   1  17       38.18       -0.89     24.63 o 
   3   1  17      135.59      174.75     33.80 o 
   4   1  17      165.61      136.20     33.99 o 
   5   1  17        1.04      -45.88     30.58 o 
   6   1  17      139.05      182.30     43.95 o 
   7   1  17       51.05        2.19     39.78 o 
   8   1  17      116.62      123.72     58.08 o 
   9   1  17       62.64       51.15     55.34 o 
  -9   2  17      250.82      331.42     78.24 o 
  -8   2  17      510.11      391.85     65.59 o 
  -7   2  17      188.78      105.20     47.93 o 
  -6   2  17      217.65      183.80     51.48 o 
  -5   2  17     1320.16     1254.91     83.97 o 
  -4   2  17      842.23      997.74     94.52 o 
  -3   2  17       15.73       17.22     34.57 o 
  -2   2  17      807.49      836.98     61.95 o 
  -1   2  17     4018.36     4027.30    114.16 o 
   0   2  17     1026.14     1204.72     70.84 o 
   1   2  17       12.31       -2.29     20.62 o 
   2   2  17      768.93      913.13     48.48 o 
   3   2  17     2079.47     2278.05     71.52 o 
   4   2  17       85.88       86.33     34.82 o 
   5   2  17        1.52       -1.12     36.96 o 
   6   2  17      469.70      474.69     56.21 o 
   7   2  17      423.48      586.52     67.28 o 
   8   2  17      148.14      191.67     53.97 o 
   9   2  17       19.73       27.33     55.96 o 
  -9   3  17      160.10      199.53     76.49 o 
  -8   3  17       36.96       95.13     49.11 o 
  -7   3  17      241.98      212.67     57.32 o 
  -6   3  17      558.77      746.24    156.58 o 
  -5   3  17       17.04      -28.75     33.32 o 
  -4   3  17        3.62      -27.83     32.94 o 
  -3   3  17       63.22       37.58     33.41 o 
  -2   3  17     1088.20     1126.16     74.85 o 
  -1   3  17      379.96      297.12     55.11 o 
   0   3  17     1124.96     1152.41     66.68 o 
   1   3  17       39.42       44.51     24.09 o 
   2   3  17      115.56       99.34     30.92 o 
   3   3  17        1.11      -14.91     32.42 o 
   4   3  17      641.09      703.42     61.71 o 
   5   3  17       40.51       22.49     39.19 o 
   6   3  17      370.85      379.50     70.07 o 
   7   3  17       26.08       28.14     44.78 o 
   8   3  17      750.81      821.50     83.74 o 
   9   3  17       52.06       68.26     62.20 o 
  -9   4  17       15.82      -21.09     48.11 o 
  -8   4  17     1272.56     1186.52     99.20 o 
  -7   4  17       94.66       87.51     48.73 o 
  -6   4  17       61.03       77.88     69.26 o 
  -5   4  17        6.60        6.36     38.10 o 
  -4   4  17      313.96      353.01     52.59 o 
  -3   4  17      450.44      453.56     77.25 o 
  -2   4  17      280.75      235.90     45.78 o 
  -1   4  17        8.23      -24.95     31.27 o 
   0   4  17     1464.20     1457.91     82.69 o 
   1   4  17      289.13      190.55     69.97 o 
   2   4  17      639.70      722.04     71.80 o 
   3   4  17        9.76       44.80     56.78 o 
   4   4  17       73.63      160.71     49.86 o 
   5   4  17      118.09      207.69     52.78 o 
   6   4  17     1873.71     2108.83    113.16 o 
   7   4  17       52.39       -0.88     47.96 o 
   8   4  17        0.87       65.53     54.31 o 
   9   4  17       17.84      -20.32     61.16 o 
  -9   5  17        0.06       -0.37     54.00 o 
  -8   5  17        6.90       -4.48     52.15 o 
  -7   5  17       74.22       12.29     54.14 o 
  -6   5  17      857.65      627.43    118.63 o 
  -5   5  17       20.84       26.26     40.21 o 
  -4   5  17     1372.60     1394.53     88.61 o 
  -3   5  17       21.81      -35.65     37.23 o 
  -2   5  17      721.42      449.27     60.89 o 
  -1   5  17       18.03       -5.22     36.77 o 
   0   5  17      581.93      737.59     94.20 o 
   1   5  17      100.85       32.38     46.49 o 
   2   5  17      303.93      283.04     57.65 o 
   3   5  17       25.82      112.02     50.64 o 
   4   5  17      975.41      814.93    125.32 o 
   5   5  17       13.39       59.96     49.69 o 
   6   5  17       12.33      -56.61     47.17 o 
   7   5  17       13.55       87.98     60.54 o 
   8   5  17      310.77      239.43     64.91 o 
  -8   6  17      491.73      614.01    142.54 o 
  -7   6  17      344.83      366.74     84.10 o 
  -6   6  17      131.59      136.10     55.35 o 
  -5   6  17      539.21      681.39     97.49 o 
  -4   6  17      130.62      144.17     50.36 o 
  -3   6  17      711.67      627.12     80.54 o 
  -2   6  17      162.94      176.30     49.13 o 
  -1   6  17     1760.40     1546.60    110.38 o 
   0   6  17      247.76      253.30     53.59 o 
   1   6  17      904.84      907.23     90.35 o 
   2   6  17       21.43       40.21     45.81 o 
   3   6  17      594.47      579.21     74.89 o 
   4   6  17       18.49       29.51     49.10 o 
   5   6  17      675.36      854.48     88.17 o 
   6   6  17      469.83      425.53     74.16 o 
   7   6  17      242.07      440.73     75.91 o 
   8   6  17       75.75       29.73     62.79 o 
  -8   7  17       38.57       34.57     49.94 o 
  -7   7  17      161.31       33.64     49.05 o 
  -6   7  17      502.02      654.01     86.87 o 
  -5   7  17        3.85      -15.91     43.58 o 
  -4   7  17      757.64      571.11     71.38 o 
  -3   7  17       80.76       31.25     46.79 o 
  -2   7  17     1016.33     1060.03     99.99 o 
  -1   7  17      119.25      141.38     54.90 o 
   0   7  17      341.82      435.61     71.70 o 
   1   7  17       36.37       97.31     55.39 o 
   2   7  17      392.93      312.95     60.79 o 
   3   7  17      245.21      262.05     60.26 o 
   4   7  17      331.59      286.23     62.76 o 
   5   7  17       43.84       18.57     49.65 o 
   6   7  17        5.57       57.17     60.65 o 
   7   7  17      250.24      289.27     74.68 o 
  -7   8  17      257.13      184.01     64.85 o 
  -6   8  17      350.67      235.73     68.61 o 
  -5   8  17     1025.20     1028.03    112.08 o 
  -4   8  17       79.95       71.36     57.19 o 
  -3   8  17       20.54       78.04     52.91 o 
  -2   8  17      200.57      200.47     73.62 o 
  -1   8  17     1012.70     1023.97    116.36 o 
   0   8  17       91.63      174.03     61.49 o 
   1   8  17      718.46      733.88     88.57 o 
   2   8  17      141.77       71.63     51.80 o 
   3   8  17      225.01      143.35     58.77 o 
   4   8  17      464.99      575.52     78.41 o 
   5   8  17      158.32       82.24     61.92 o 
   6   8  17        8.34       22.21     58.62 o 
   7   8  17       94.52       57.51     64.02 o 
  -6   9  17      197.01      155.82     90.94 o 
  -5   9  17        0.96      -28.58     52.74 o 
  -4   9  17      317.40      289.55     73.60 o 
  -3   9  17       20.55      -40.59     51.35 o 
  -2   9  17      324.44      290.01     84.30 o 
  -1   9  17      150.22      110.41     67.29 o 
   0   9  17       78.42      153.18     74.68 o 
   1   9  17       54.61       10.41     51.81 o 
   2   9  17      169.66      246.51     69.09 o 
   3   9  17      168.28      264.38     66.18 o 
   4   9  17       83.03       36.91     57.19 o 
   5   9  17        6.97      -19.93     54.74 o 
   6   9  17        5.68        6.72     56.89 o 
  -5  10  17      349.38      395.38    104.19 o 
  -4  10  17      423.25      408.69     78.38 o 
  -3  10  17        6.55      -37.82     50.97 o 
  -2  10  17      734.12      803.29    163.77 o 
  -1  10  17      185.70      200.57     78.07 o 
   0  10  17      171.82       79.23     66.19 o 
   1  10  17       36.14       76.79     64.87 o 
   2  10  17      426.30      278.92     67.79 o 
   3  10  17       60.46       99.19     59.27 o 
   4  10  17      628.37      455.60     80.00 o 
   5  10  17        0.30      -25.98     68.66 o 
  -4  11  17       12.23      -13.77     56.54 o 
  -3  11  17        5.34        0.42     70.01 o 
  -2  11  17        1.67      -81.17     60.48 o 
  -1  11  17       26.37      -69.42     63.74 o 
   0  11  17        2.77       20.44     62.37 o 
   1  11  17       94.20      139.32     72.87 o 
   2  11  17      126.31      109.93     71.64 o 
   3  11  17       13.64       45.38     58.85 o 
   4  11  17       39.15      -56.30     58.26 o 
  -2  12  17      181.50      205.68     91.17 o 
  -1  12  17        4.06      -37.89     70.03 o 
   0  12  17       99.38       46.13     66.85 o 
   1  12  17      403.94      346.68     85.21 o 
   2  12  17      230.30      214.27     76.64 o 
  -8   0  18       17.92       -3.29     75.33 o 
  -6   0  18      656.54      765.28    184.49 o 
  -4   0  18       44.39       67.29     57.95 o 
  -2   0  18      412.83      395.63     94.26 o 
   0   0  18      138.98      120.25     49.38 o 
   2   0  18      152.22      159.40     43.72 o 
   4   0  18        0.89      -44.19     41.78 o 
   6   0  18      397.37      493.32    197.62 o 
   8   0  18     1007.80      771.41    158.94 o 
  -9   1  18       95.26       57.55     82.26 o 
  -8   1  18       16.17      -35.77     44.03 o 
  -7   1  18      128.97       26.86     39.98 o 
  -6   1  18     1490.14     1608.59     98.81 o 
  -5   1  18      152.14       71.96     44.01 o 
  -4   1  18       75.34       80.96     41.82 o 
  -3   1  18       19.75        1.19     36.60 o 
  -2   1  18     5211.50     5536.12    185.14 o 
  -1   1  18      719.92      804.80     62.44 o 
   0   1  18       36.62       18.71     29.06 o 
   1   1  18       83.97       74.52     26.87 o 
   2   1  18     1514.94     1728.72     64.36 o 
   3   1  18       15.58        8.29     29.62 o 
   4   1  18        0.65      -46.61     31.08 o 
   5   1  18      126.71       43.93     35.38 o 
   6   1  18     1869.95     2040.64    128.36 o 
   7   1  18        8.79      -26.65     44.53 o 
   8   1  18       51.49      -20.02     48.65 o 
  -9   2  18        1.52       52.77     53.44 o 
  -8   2  18       32.65       45.89     52.85 o 
  -7   2  18      469.67      483.76     76.57 o 
  -6   2  18      201.76      169.56     47.69 o 
  -5   2  18       34.95       -7.94     37.89 o 
  -4   2  18        0.46        6.08     37.49 o 
  -3   2  18     1016.44     1147.44     82.91 o 
  -2   2  18       18.68       38.99     33.20 o 
  -1   2  18       96.50      144.97     41.06 o 
   0   2  18      114.71      128.61     37.32 o 
   1   2  18       81.60       59.63     28.86 o 
   2   2  18        1.98        3.84     27.55 o 
   3   2  18       47.27       34.00     30.31 o 
   4   2  18      147.34      165.90     43.47 o 
   5   2  18        0.20       37.23     38.51 o 
   6   2  18      211.10      178.05     48.17 o 
   7   2  18      540.64      476.72     65.18 o 
   8   2  18      270.62      262.02     61.02 o 
  -9   3  18      297.06      266.68     67.61 o 
  -8   3  18        1.56      -29.04     44.29 o 
  -7   3  18      401.47      418.31     74.58 o 
  -6   3  18      414.49      421.80     63.40 o 
  -5   3  18     1297.56     1194.22     86.87 o 
  -4   3  18      284.42      276.42     55.78 o 
  -3   3  18        3.56      -17.09     32.77 o 
  -2   3  18     1384.70     1546.27    114.60 o 
  -1   3  18     1234.58     1310.15     81.87 o 
   0   3  18       78.32       50.56     36.99 o 
   1   3  18      503.65      543.77     64.02 o 
   2   3  18      422.59      407.90     43.69 o 
   3   3  18      249.36      274.34     48.12 o 
   4   3  18       23.59       14.65     38.67 o 
   5   3  18      987.67     1085.14     78.49 o 
   6   3  18      405.10      496.50     64.39 o 
   7   3  18      132.45      154.32     58.30 o 
   8   3  18      151.41       68.16     56.52 o 
  -8   4  18      191.52      255.07     60.76 o 
  -7   4  18      996.66     1000.80    104.56 o 
  -6   4  18        3.62      -11.54     43.46 o 
  -5   4  18       23.00       13.87     43.05 o 
  -4   4  18      306.62      360.27     55.25 o 
  -3   4  18      521.84      400.33     80.96 o 
  -2   4  18      198.65      158.80     44.78 o 
  -1   4  18       71.39       58.74     44.82 o 
   0   4  18       42.13        9.50     45.65 o 
   1   4  18      502.60      515.27     61.95 o 
   2   4  18        0.02      -59.94     48.69 o 
   3   4  18       96.10       45.77     48.26 o 
   4   4  18        8.32       27.62     43.68 o 
   5   4  18       66.77       64.69     49.47 o 
   6   4  18       23.98       33.62     45.68 o 
   7   4  18      283.18      200.96     56.65 o 
   8   4  18       46.60       88.38     55.40 o 
  -8   5  18       32.46      -11.50     53.33 o 
  -7   5  18      140.51      103.79     63.99 o 
  -6   5  18       72.54       45.74     50.47 o 
  -5   5  18      669.99      673.90     93.40 o 
  -4   5  18      754.07      743.97     79.83 o 
  -3   5  18       41.01       64.19     44.29 o 
  -2   5  18      174.69      200.97     53.04 o 
  -1   5  18      776.23      863.17     84.20 o 
   0   5  18      542.65      521.52     74.14 o 
   1   5  18      798.19      830.76     88.19 o 
   2   5  18      234.26      196.07     54.79 o 
   3   5  18       11.31       52.78     45.97 o 
   4   5  18      442.35      544.29    108.39 o 
   5   5  18      714.75      829.85     88.99 o 
   6   5  18       14.91       28.48     56.40 o 
   7   5  18      166.68       60.50     80.88 o 
   8   5  18      130.60      171.78     71.01 o 
  -8   6  18      103.26      150.99     59.67 o 
  -7   6  18      358.98      295.78     66.35 o 
  -6   6  18      158.90       76.85     55.09 o 
  -5   6  18      223.66      177.47     71.41 o 
  -4   6  18      285.00      211.06     62.97 o 
  -3   6  18      691.35      652.23     72.63 o 
  -2   6  18       22.60      -14.61     39.93 o 
  -1   6  18      227.37      238.60     58.27 o 
   0   6  18      114.40       60.66     62.05 o 
   1   6  18      425.07      342.46     99.77 o 
   2   6  18        4.55       -0.96     45.45 o 
   3   6  18      393.95      496.52     76.08 o 
   4   6  18       17.52       41.13     50.75 o 
   5   6  18        2.00       36.21     50.48 o 
   6   6  18       78.49       22.91     55.50 o 
   7   6  18      140.31      310.07     74.34 o 
  -7   7  18       59.69       95.65     54.95 o 
  -6   7  18      440.81      337.72     72.37 o 
  -5   7  18       27.54      -18.37     48.08 o 
  -4   7  18      161.66      160.82     55.02 o 
  -3   7  18       85.14       23.80     47.82 o 
  -2   7  18     1086.65     1070.98    102.41 o 
  -1   7  18        7.28      -11.89     46.34 o 
   0   7  18      773.97      574.94     94.74 o 
   1   7  18       26.25       66.74     61.64 o 
   2   7  18     1665.09     1519.25    120.37 o 
   3   7  18      171.52      176.14     58.91 o 
   4   7  18      354.04      468.36     73.44 o 
   5   7  18       42.39       76.71     58.30 o 
   6   7  18      256.77      157.37     66.98 o 
   7   7  18       47.56      -19.01     62.15 o 
  -6   8  18      464.36      593.92     84.15 o 
  -5   8  18      274.59      277.38     74.19 o 
  -4   8  18       55.45       23.86     54.59 o 
  -3   8  18      247.03      262.77     73.70 o 
  -2   8  18      213.88      109.79     85.52 o 
  -1   8  18      118.22       17.67     61.12 o 
   0   8  18       25.59       85.70     70.21 o 
   1   8  18       63.49       93.84     60.61 o 
   2   8  18      198.18      115.37     63.93 o 
   3   8  18      590.72      572.33     78.94 o 
   4   8  18        0.37      -26.00     51.46 o 
   5   8  18        1.33       -4.71     55.08 o 
   6   8  18        2.93      -72.04     54.50 o 
  -5   9  18       21.71      106.57     62.99 o 
  -4   9  18       22.42       20.77     56.82 o 
  -3   9  18      474.79      554.11     86.38 o 
  -2   9  18      544.42      666.96    106.72 o 
  -1   9  18      151.18       81.03     78.11 o 
   0   9  18        3.18      -22.09     51.77 o 
   1   9  18      440.91      744.68    158.36 o 
   2   9  18      527.85      574.33     91.13 o 
   3   9  18       98.07      129.72     60.35 o 
   4   9  18       39.08       29.01     55.30 o 
   5   9  18      101.77       92.02     63.32 o 
  -4  10  18       38.10      -53.54     55.81 o 
  -3  10  18       21.27       70.68     73.18 o 
  -2  10  18       15.65      -15.10     70.39 o 
  -1  10  18       26.41      -64.70    145.71 o 
   0  10  18        6.85       31.82     60.02 o 
   1  10  18       13.57      -44.42     56.57 o 
   2  10  18       13.15      -61.23     57.95 o 
   3  10  18      175.37      256.20     69.81 o 
   4  10  18       98.06       -2.41     59.87 o 
  -2  11  18       27.41      -94.66     63.10 o 
  -1  11  18      165.90        2.98     68.68 o 
   0  11  18      262.39      186.00     98.07 o 
   1  11  18      624.10      646.61    100.30 o 
   2  11  18       72.90       66.59     69.99 o 
  -7   0  19      497.63      399.73     89.33 o 
  -5   0  19      206.86      288.90     94.90 o 
  -3   0  19       21.55      -50.65     55.20 o 
  -1   0  19      540.79      652.09     80.10 o 
   1   0  19     2318.12     2412.79    128.76 o 
   3   0  19      107.54       85.87     92.87 o 
   5   0  19     1457.96     1669.21    134.76 o 
   7   0  19      196.12       68.51     91.74 o 
  -8   1  19      121.96      123.93     51.50 o 
  -7   1  19     2029.34     2039.58    116.34 o 
  -6   1  19       24.48       16.74     41.90 o 
  -5   1  19       73.78       44.51     41.44 o 
  -4   1  19      440.71      625.72     66.15 o 
  -3   1  19      268.92      301.70     66.45 o 
  -2   1  19       52.70       29.70     39.09 o 
  -1   1  19        1.08       31.78     34.75 o 
   0   1  19      128.69      136.60     37.39 o 
   1   1  19      207.17      194.59     41.53 o 
   2   1  19        0.89        5.46     28.47 o 
   3   1  19       45.72       46.59     32.59 o 
   4   1  19       63.89       28.87     35.08 o 
   5   1  19        6.82      -36.98     35.35 o 
   6   1  19       93.68       86.36     61.07 o 
   7   1  19        9.22       32.30     48.61 o 
   8   1  19        1.48      -69.74     46.50 o 
  -8   2  19       25.64      -67.33     44.89 o 
  -7   2  19      329.25      418.79     63.88 o 
  -6   2  19      334.88      279.79     55.42 o 
  -5   2  19      132.06      101.91     45.23 o 
  -4   2  19      206.87      202.01     52.48 o 
  -3   2  19        6.89      -15.69     37.91 o 
  -2   2  19      134.45      113.71     38.63 o 
  -1   2  19       23.14       14.10     35.76 o 
   0   2  19      136.14      134.97     40.80 o 
   1   2  19     1050.55     1180.78     74.21 o 
   2   2  19      344.17      415.66     41.34 o 
   3   2  19      106.48       87.22     39.42 o 
   4   2  19      517.68      400.36     51.82 o 
   5   2  19      928.21      886.76     69.49 o 
   6   2  19       37.97       12.26     47.97 o 
   7   2  19       10.00       67.68     54.49 o 
   8   2  19      256.44      192.97     63.89 o 
  -8   3  19      323.65      283.38     70.62 o 
  -7   3  19      216.23      139.20     50.15 o 
  -6   3  19       10.82       17.38     44.15 o 
  -5   3  19      220.20      219.63     52.35 o 
  -4   3  19     1134.01     1282.70     88.97 o 
  -3   3  19      320.39      184.53     64.38 o 
  -2   3  19       16.36       17.49     38.76 o 
  -1   3  19        0.21      -50.32     33.55 o 
   0   3  19      638.12      766.34     68.87 o 
   1   3  19        1.87      -14.10     37.85 o 
   2   3  19        1.41       53.30     41.93 o 
   3   3  19       44.19       50.28     39.43 o 
   4   3  19      337.06      368.18     54.25 o 
   5   3  19       14.39       50.94     44.81 o 
   6   3  19      112.61       59.53     52.79 o 
   7   3  19        5.63       -9.35     52.18 o 
  -8   4  19       21.16       -2.70     56.00 o 
  -7   4  19       49.89        9.59     48.28 o 
  -6   4  19      751.49      814.07     95.50 o 
  -5   4  19       29.24       -3.48     48.83 o 
  -4   4  19       54.21       23.76     42.00 o 
  -3   4  19       50.71       10.23     40.39 o 
  -2   4  19     1020.08     1040.75     89.87 o 
  -1   4  19       87.76       78.77     65.46 o 
   0   4  19      360.81      301.64     66.97 o 
   1   4  19       21.69      -22.11     56.67 o 
   2   4  19      522.41      585.28     71.29 o 
   3   4  19      426.61      476.55     62.67 o 
   4   4  19      526.63      637.52     71.21 o 
   5   4  19       41.41        6.91     44.41 o 
   6   4  19      141.56      243.60     55.05 o 
   7   4  19       85.68       68.27     52.93 o 
  -7   5  19       68.98       54.07     66.85 o 
  -6   5  19       76.39       26.67     45.89 o 
  -5   5  19      215.53      230.52     80.91 o 
  -4   5  19      875.14      782.07     84.14 o 
  -3   5  19        5.57      -30.99     43.40 o 
  -2   5  19      622.99      618.65     72.41 o 
  -1   5  19      504.38      589.10     81.47 o 
   0   5  19      579.18      667.18     81.58 o 
   1   5  19       38.49       30.90     49.68 o 
   2   5  19       33.62       34.77     54.84 o 
   3   5  19      123.99       30.56     51.51 o 
   4   5  19      173.79      327.07     67.73 o 
   5   5  19       10.40        8.60     54.40 o 
   6   5  19      155.90      110.56     60.49 o 
   7   5  19        4.30      -34.22     59.97 o 
  -7   6  19        1.77      -39.77     49.04 o 
  -6   6  19      480.72      323.00     74.27 o 
  -5   6  19      175.25      187.10     57.85 o 
  -4   6  19      146.37      196.65     57.63 o 
  -3   6  19      273.51      242.21     59.89 o 
  -2   6  19      430.68      500.94     87.23 o 
  -1   6  19      319.68      488.82     75.42 o 
   0   6  19       16.68        4.67     63.36 o 
   1   6  19      715.00      719.05     87.82 o 
   2   6  19       83.29      108.39     63.05 o 
   3   6  19      389.65      372.59     68.39 o 
   4   6  19       16.34       38.18     55.60 o 
   5   6  19      121.85       52.66     55.95 o 
   6   6  19       42.67       59.35     62.84 o 
  -6   7  19       10.03      -38.59     55.43 o 
  -5   7  19      136.68      142.25     61.23 o 
  -4   7  19      266.91      378.93     71.11 o 
  -3   7  19      228.73      275.72    121.36 o 
  -2   7  19      147.25      138.94     73.67 o 
  -1   7  19      412.07      264.22     82.75 o 
   0   7  19      206.02      127.19     70.33 o 
   1   7  19        4.79       14.67     54.96 o 
   2   7  19      871.43      944.92    139.12 o 
   3   7  19        4.39      -28.97     52.40 o 
   4   7  19       20.13      -25.42     53.28 o 
   5   7  19        0.19       50.80     61.17 o 
   6   7  19       40.23       43.02     61.96 o 
  -5   8  19       36.38       38.08     55.08 o 
  -4   8  19      301.50      409.82     85.10 o 
  -3   8  19      819.81      820.72    108.00 o 
  -2   8  19        7.60       -6.00     64.73 o 
  -1   8  19       54.89        9.50     64.70 o 
   0   8  19      258.86      124.12     79.74 o 
   1   8  19      777.91      865.46    124.87 o 
   2   8  19        5.24       -0.88     57.30 o 
   3   8  19       64.33       70.52     55.65 o 
   4   8  19        5.39       33.38     57.72 o 
   5   8  19      343.34      207.83     70.85 o 
  -4   9  19        1.58        8.22     60.10 o 
  -3   9  19      245.15      230.87     71.91 o 
  -2   9  19      228.76      219.95     83.53 o 
  -1   9  19       19.76       19.09     69.84 o 
   0   9  19       32.92       40.43     64.02 o 
   1   9  19        1.47       -5.87     62.14 o 
   2   9  19      337.37      269.94    121.25 o 
   3   9  19        0.10       32.78     65.93 o 
   4   9  19        4.56       26.01     57.26 o 
  -2  10  19       42.35       31.66     72.20 o 
  -1  10  19      122.04      232.21     86.98 o 
   0  10  19      482.37      511.34    106.03 o 
   1  10  19      244.59      210.14     77.11 o 
   2  10  19       30.00      126.71     73.14 o 
  -6   0  20       34.98       50.06     67.70 o 
  -4   0  20     1464.22     1772.12    149.26 o 
  -2   0  20       29.41       55.97     67.45 o 
   0   0  20      338.77      253.01     61.68 o 
   2   0  20        5.72       29.19     61.10 o 
   4   0  20       35.56      -12.34     69.26 o 
   6   0  20        0.26       16.62     60.77 o 
  -7   1  20      157.48      136.28     56.50 o 
  -6   1  20       10.69       15.70     42.94 o 
  -5   1  20       12.72        0.70     41.74 o 
  -4   1  20      239.38      178.38     49.29 o 
  -3   1  20       40.61       35.79     43.50 o 
  -2   1  20      629.71      651.04     62.77 o 
  -1   1  20       94.25      140.52     43.69 o 
   0   1  20     1871.87     1967.90     98.05 o 
   1   1  20      397.67      324.53     73.66 o 
   2   1  20       12.71      -32.86     36.19 o 
   3   1  20        1.03        3.91     32.38 o 
   4   1  20      953.31      978.88     65.46 o 
   5   1  20       19.53       20.06     44.74 o 
   6   1  20        4.29       41.41     47.93 o 
   7   1  20      219.28      185.26     57.42 o 
  -7   2  20      173.46      190.80     54.95 o 
  -6   2  20        4.48        7.27     45.09 o 
  -5   2  20      573.48      725.77     75.15 o 
  -4   2  20      569.51      400.01     68.87 o 
  -3   2  20      121.39       64.62     43.12 o 
  -2   2  20       40.71       57.92     38.32 o 
  -1   2  20      235.66      142.35     49.78 o 
   0   2  20      305.71      447.97     51.13 o 
   1   2  20        0.01      -31.74     35.67 o 
   2   2  20       22.20       81.44     40.98 o 
   3   2  20      271.13      116.15     45.00 o 
   4   2  20       19.30      -39.55     41.03 o 
   5   2  20       50.32       40.78     46.14 o 
   6   2  20        8.27       31.05     50.66 o 
   7   2  20      341.39      384.84     71.83 o 
  -7   3  20      764.33      751.46     98.90 o 
  -6   3  20       36.35       30.96     51.98 o 
  -5   3  20       10.32       88.03     51.31 o 
  -4   3  20       46.09       29.49     42.39 o 
  -3   3  20     1073.40     1049.66    101.49 o 
  -2   3  20      377.73      281.64     53.89 o 
  -1   3  20      409.38      494.46     61.84 o 
   0   3  20      401.02      406.93     63.93 o 
   1   3  20      886.52      846.54     80.27 o 
   2   3  20      187.85       80.81     56.73 o 
   3   3  20       43.26       57.37     44.12 o 
   4   3  20       43.85       23.42     45.68 o 
   5   3  20      350.83      406.35     60.14 o 
   6   3  20       15.42      -66.58     44.38 o 
  -7   4  20      136.20      101.00     55.54 o 
  -6   4  20       59.25       77.84     56.47 o 
  -5   4  20      457.90      409.20     65.06 o 
  -4   4  20        1.75       47.28     45.45 o 
  -3   4  20       53.02       22.83     46.53 o 
  -2   4  20      456.68      425.28     68.27 o 
  -1   4  20      999.48     1105.43     93.79 o 
   0   4  20        0.55       37.49     50.56 o 
   1   4  20       18.85      -54.32     56.98 o 
   2   4  20       50.61       89.75     59.63 o 
   3   4  20      883.74      998.98     90.64 o 
   4   4  20       23.09      110.47     50.81 o 
   5   4  20       46.25       47.54     55.42 o 
   6   4  20        0.03      -67.89     45.26 o 
  -6   5  20        2.94       11.69     54.14 o 
  -5   5  20       40.60       54.70     53.46 o 
  -4   5  20      100.06      158.83     66.79 o 
  -3   5  20      849.53      834.66     88.79 o 
  -2   5  20       16.39      -28.94     45.06 o 
  -1   5  20       50.01       -2.46     51.21 o 
   0   5  20       18.57      -28.47     58.73 o 
   1   5  20     1064.82      919.69    115.94 o 
   2   5  20      388.93      546.18     84.78 o 
   3   5  20       54.76       -8.72     58.17 o 
   4   5  20      108.24      118.45     60.12 o 
   5   5  20      147.87      167.62     58.22 o 
   6   5  20      107.82      181.58     61.39 o 
  -6   6  20      222.56      283.94     77.44 o 
  -5   6  20      245.36      345.41     69.08 o 
  -4   6  20      226.31      133.71     58.37 o 
  -3   6  20       26.27        2.90     48.26 o 
  -2   6  20      175.07      257.03     78.69 o 
  -1   6  20      200.89      258.83     67.72 o 
   0   6  20      171.09      173.64     75.86 o 
   1   6  20      195.13      106.93     76.71 o 
   2   6  20      143.55      229.43     71.53 o 
   3   6  20      193.37      195.65     70.91 o 
   4   6  20        6.61      -37.80     51.34 o 
   5   6  20      119.70       73.64     71.48 o 
  -5   7  20      210.62      114.15     67.60 o 
  -4   7  20      344.38      313.82     71.27 o 
  -3   7  20      184.46      133.73     65.60 o 
  -2   7  20       90.40       90.38     59.98 o 
  -1   7  20      182.16       47.38     70.20 o 
   0   7  20      573.50      509.08     98.03 o 
   1   7  20      306.59      125.94     76.89 o 
   2   7  20       82.61       55.97     62.63 o 
   3   7  20       30.45       -9.22     63.58 o 
   4   7  20      292.42      248.57     72.06 o 
  -4   8  20      199.81      184.94     82.31 o 
  -3   8  20      148.73       39.10     61.06 o 
  -2   8  20       99.81        8.50     70.55 o 
  -1   8  20       15.54       29.29     68.55 o 
   0   8  20      170.23      169.18     79.24 o 
   1   8  20      230.68       81.64     89.07 o 
   2   8  20       63.41       53.04     64.96 o 
   3   8  20       71.08       48.43     66.85 o 
  -2   9  20       11.82      -68.18     63.60 o 
  -1   9  20      198.01      277.90     91.29 o 
   0   9  20      301.67      287.14     94.25 o 
   1   9  20        0.49      138.20     82.62 o 
   2   9  20       16.55       14.02     65.90 o 
  -5   0  21       95.04       43.30     75.83 o 
  -3   0  21      177.20      116.59     69.26 o 
  -1   0  21      102.07      100.81     55.84 o 
   1   0  21      105.65       93.51     57.77 o 
   3   0  21      594.20      856.94     98.26 o 
   5   0  21       20.47      -52.99     74.88 o 
  -6   1  21      190.75      188.06     56.77 o 
  -5   1  21     1051.40     1307.13    144.76 o 
  -4   1  21       58.24       58.25     45.92 o 
  -3   1  21       34.93      -13.27     43.46 o 
  -2   1  21       31.57       65.74     43.37 o 
  -1   1  21     1699.12     1837.19     90.03 o 
   0   1  21       11.97       33.98     37.08 o 
   1   1  21       48.60      -29.06     36.89 o 
   2   1  21       65.18       56.46     43.84 o 
   3   1  21      226.10      222.14     57.13 o 
   4   1  21       17.48      -18.27     41.28 o 
   5   1  21       10.15       21.90     46.58 o 
   6   1  21       64.87       30.28     51.65 o 
  -6   2  21        0.19       26.14     48.73 o 
  -5   2  21        1.59       64.65     51.94 o 
  -4   2  21      194.01      165.22     57.85 o 
  -3   2  21       16.63       44.41     42.36 o 
  -2   2  21      516.12      553.71     62.42 o 
  -1   2  21       56.14       -5.83     40.63 o 
   0   2  21      666.42      788.61     94.50 o 
   1   2  21       12.09       44.79     57.39 o 
   2   2  21       69.60      103.10     76.08 o 
   3   2  21      138.87      225.21     76.37 o 
   4   2  21      103.12       59.20     47.00 o 
   5   2  21       13.16        1.12     47.35 o 
   6   2  21      127.21      144.42     60.30 o 
  -6   3  21      500.73      622.15     91.93 o 
  -5   3  21      155.37      147.61     59.09 o 
  -4   3  21      149.74       68.41     45.66 o 
  -3   3  21      343.16      253.69     55.61 o 
  -2   3  21      174.32      187.44     52.99 o 
  -1   3  21      101.72       77.44     51.04 o 
   0   3  21      335.25      284.77     55.54 o 
   1   3  21       22.54       56.19     50.64 o 
   2   3  21      537.94      606.99    103.98 o 
   3   3  21        4.31       79.87     63.62 o 
   4   3  21        9.98       32.49     43.63 o 
   5   3  21        7.45       46.17     48.98 o 
  -6   4  21       12.86      -10.65     49.88 o 
  -5   4  21        3.82       31.07     50.35 o 
  -4   4  21      384.08      357.73     74.86 o 
  -3   4  21        1.59       19.73     53.16 o 
  -2   4  21       28.53       31.56     51.66 o 
  -1   4  21        3.79      -69.08     46.05 o 
   0   4  21     1059.54      964.80    110.01 o 
   1   4  21      123.78       35.32     64.33 o 
   2   4  21      110.29      -13.56     81.22 o 
   3   4  21       31.21       51.76     61.17 o 
   4   4  21      144.57      134.49     56.21 o 
   5   4  21      139.52      119.09     57.11 o 
  -5   5  21       82.33      130.57     59.19 o 
  -4   5  21       71.66       62.78     54.23 o 
  -3   5  21      422.76      423.07     73.40 o 
  -2   5  21      627.91      597.18     79.08 o 
  -1   5  21      119.67       43.05     57.83 o 
   0   5  21       14.16      -11.49     62.73 o 
   1   5  21      102.34      169.77     81.25 o 
   2   5  21      712.25      760.64    129.45 o 
   3   5  21       53.60      -17.77     58.11 o 
   4   5  21        4.50       -9.77     50.99 o 
  -4   6  21      510.58      464.55     77.01 o 
  -3   6  21       37.78       49.89     54.24 o 
  -2   6  21       25.34        7.02     59.12 o 
  -1   6  21       79.33       46.02     70.50 o 
   0   6  21      502.11      659.41    146.17 o 
   1   6  21       51.78       -4.83     72.21 o 
   2   6  21       12.26      -34.64     66.63 o 
   3   6  21      151.96      107.09     69.61 o 
   4   6  21       74.25       14.45     69.49 o 
  -3   7  21      160.61      108.21    111.01 o 
  -2   7  21       26.27      143.24     78.00 o 
  -1   7  21      314.53      362.22     94.62 o 
   0   7  21      184.98      140.46     82.14 o 
   1   7  21      202.25      199.14     81.47 o 
   2   7  21      183.95      123.73     87.19 o 
   3   7  21       77.19       10.00     65.22 o 
  -1   8  21      154.50      256.55     91.42 o 
   0   8  21       17.43       11.02     76.12 o 
   1   8  21       13.62       64.34     79.58 o 
  -4   0  22      100.33        7.99     66.61 o 
  -2   0  22      681.77      826.80    123.85 o 
   0   0  22      368.15      318.40    130.69 o 
   2   0  22      365.95      547.13     97.26 o 
   4   0  22       36.41      -75.30     65.68 o 
  -5   1  22       37.33       -0.37     50.99 o 
  -4   1  22        7.08      -29.69     46.65 o 
  -3   1  22        0.23        7.29     45.02 o 
  -2   1  22      200.92      131.05     46.56 o 
  -1   1  22      300.37      262.11     66.83 o 
   0   1  22        9.65      -29.88     38.16 o 
   1   1  22        5.28       25.77     39.97 o 
   2   1  22      186.65      152.49     55.60 o 
   3   1  22      103.53       32.32     61.89 o 
   4   1  22       58.06      166.73     62.56 o 
  -5   2  22      290.32      315.58     68.30 o 
  -4   2  22        2.01      -11.54     43.81 o 
  -3   2  22      571.16      512.17     70.28 o 
  -2   2  22      315.39      496.86     67.91 o 
  -1   2  22        8.49       27.40     45.89 o 
   0   2  22       57.01       63.17     48.67 o 
   1   2  22      271.64      137.59     57.44 o 
   2   2  22      443.44      332.97     94.54 o 
   3   2  22       57.71       63.52     76.87 o 
   4   2  22        2.37       54.34     59.39 o 
  -4   3  22       10.72       -2.02     49.58 o 
  -3   3  22       45.51       85.10     51.44 o 
  -2   3  22      164.15      227.01     71.32 o 
  -1   3  22      860.16      753.63     86.54 o 
   0   3  22       15.38      123.67     54.52 o 
   1   3  22        9.12      111.50     78.41 o 
   2   3  22       65.04       60.15     89.41 o 
   3   3  22      305.47      258.05    116.20 o 
   4   3  22       86.17       49.49     68.18 o 
  -4   4  22      123.46      103.15     59.76 o 
  -3   4  22      773.99      795.33     91.53 o 
  -2   4  22       14.11       16.60     51.85 o 
  -1   4  22      108.58        3.20     53.53 o 
   0   4  22      299.77      273.59     86.68 o 
   1   4  22      807.77      606.81    111.12 o 
   2   4  22        6.55      112.13     82.05 o 
   3   4  22        9.69       25.55     72.94 o 
  -3   5  22       68.16       15.35     55.60 o 
  -2   5  22      171.26      215.07     64.51 o 
  -1   5  22      469.65      318.04     78.13 o 
   0   5  22        3.57      -38.10     67.41 o 
   1   5  22       53.49       91.01     77.75 o 
   2   5  22        0.32       31.72     75.92 o 
   3   5  22      456.11      294.36    106.66 o 
  -2   6  22      202.48      370.11     84.20 o 
  -1   6  22       13.25      -13.03     66.77 o 
   0   6  22      329.80      363.70     97.51 o 
   1   6  22      267.75       79.00     83.68 o 
  -3   0  23        7.02      -43.64     68.36 o 
  -1   0  23      197.70       48.73     83.51 o 
   1   0  23       59.74       65.95     64.82 o 
   3   0  23       10.16      -37.84     89.23 o 
  -3   1  23      966.69     1188.03     88.62 o 
  -2   1  23       23.90       43.82     44.18 o 
  -1   1  23      116.35       72.25     43.72 o 
   0   1  23      181.66      197.31     48.17 o 
   1   1  23      693.42      824.10     95.90 o 
   2   1  23       37.56       10.01     61.90 o 
   3   1  23      171.72      276.43     93.44 o 
  -3   2  23       87.65      197.75     58.07 o 
  -2   2  23       39.67       75.98     52.00 o 
  -1   2  23      109.53      187.72     51.82 o 
   0   2  23        3.94       21.78     49.32 o 
   1   2  23       60.49       -0.19     52.58 o 
   2   2  23      123.31       47.30     76.87 o 
  -2   3  23       33.20      105.33     58.90 o 
  -1   3  23       74.00      112.16     61.11 o 
   0   3  23      552.28      616.81    105.35 o 
   1   3  23      144.60      -51.38     71.44 o 
   2   3  23      158.89       86.08    141.33 o 
  -1   4  23       98.44      110.75     67.15 o 
   0   4  23       51.41       68.18     78.83 o 
   1   4  23       10.33      109.64     81.09 o 
                                                 
